# Supplementary material for: Systems based analysis of human embryos and gene networks involved in cell lineage allocation
Source: BMC Genomics. 2019 Mar 5;20:171. doi: 10.1186/s12864-019-5558-8 (PMC6399968; doi:10.1186/s12864-019-5558-8)
Supplement: Supplementary file 3 — Supplemental Tables (XLSX 274 kb) [file 12864_2019_5558_MOESM3_ESM.xlsx]

## Sheet: Supplementary Table 1
Supplementary Table 1. Expressed Affymetrix oligonucleotide probes within the oocyte, 4-cell, 8-cell and Blastocyst pre-implantation human embryos. Probes are classed as expressed if flagged ‘present’ in 75% of samples within a given developmental stage.
Oocyte		4-cell		8-cell		Blastocyst
1553538_s_at		1552347_at		1007_s_at		1552283_s_at
1553551_s_at		1552456_a_at		1552280_at		1552291_at
1553567_s_at		1552531_a_at		1552312_a_at		1552391_at
1553569_at		1552664_at		1552314_a_at		1552459_a_at
1553570_x_at		1552852_a_at		1552329_at		1552496_a_at
1553575_at		1553185_at		1552344_s_at		1552509_a_at
1553588_at		1553186_x_at		1552362_a_at		1552510_at
1555213_a_at		1553538_s_at		1552377_s_at		1552618_at
1555653_at		1553551_s_at		1552378_s_at		1552633_at
1558426_x_at		1553567_s_at		1552381_at		1552664_at
1559388_a_at		1553569_at		1552400_a_at		1552669_at
1559436_x_at		1553570_x_at		1552405_at		1552682_a_at
1560841_at		1553575_at		1552426_a_at		1552799_at
1561179_s_at		1553588_at		1552427_at		1552860_at
1562294_x_at		1553619_a_at		1552432_at		1552930_at
1564129_a_at		1554241_at		1552456_a_at		1552946_at
1566887_x_at		1554476_x_at		1552472_a_at		1552947_x_at
1569200_at		1554501_at		1552531_a_at		1553103_at
1569409_x_at		1555168_a_at		1552552_s_at		1553153_at
200092_s_at		1555213_a_at		1552587_at		1553155_x_at
200095_x_at		1555316_a_at		1552588_a_at		1553167_a_at
200741_s_at		1555396_s_at		1552612_at		1553212_at
200773_x_at		1555653_at		1552613_s_at		1553235_at
200817_x_at		1555874_x_at		1552617_a_at		1553527_at
201251_at		1555961_a_at		1552625_a_at		1553538_s_at
201597_at		1556096_s_at		1552626_a_at		1553551_s_at
202761_s_at		1556103_at		1552634_a_at		1553567_s_at
202981_x_at		1556155_at		1552643_at		1553569_at
203617_x_at		1556176_at		1552656_s_at		1553570_x_at
204185_x_at		1556655_s_at		1552660_a_at		1553575_at
204842_x_at		1556683_x_at		1552664_at		1553581_s_at
205256_at		1556820_a_at		1552682_a_at		1553588_at
205370_x_at		1556951_at		1552696_at		1553594_a_at
205482_x_at		1557085_at		1552711_a_at		1553599_a_at
205998_x_at		1557158_s_at		1552725_s_at		1553690_at
206057_x_at		1557325_at		1552740_at		1553694_a_at
206169_x_at		1558048_x_at		1552752_a_at		1553901_x_at
206323_x_at		1558426_x_at		1552760_at		1553972_a_at
206438_x_at		1558438_a_at		1552807_a_at		1553983_at
206792_x_at		1559038_at		1552851_at		1553984_s_at
206936_x_at		1559136_s_at		1552852_a_at		1553989_a_at
207365_x_at		1559167_x_at		1552889_a_at		1553991_s_at
207598_x_at		1559436_x_at		1552912_a_at		1554093_a_at
207730_x_at		1559765_a_at		1552921_a_at		1554177_a_at
208137_x_at		1560199_x_at		1552930_at		1554222_at
208238_x_at		1560477_a_at		1552937_s_at		1554241_at
208246_x_at		1560842_a_at		1552978_a_at		1554283_at
208856_x_at		1562007_at		1553037_a_at		1554290_at
208929_x_at		1562010_x_at		1553063_at		1554309_at
209030_s_at		1562112_at		1553064_at		1554476_x_at
209057_x_at		1562490_at		1553086_at		1554478_a_at
209186_at		1562722_at		1553096_s_at		1554501_at
209646_x_at		1562979_at		1553101_a_at		1554516_at
210679_x_at		1563247_at		1553103_at		1554556_a_at
210771_at		1563445_x_at		1553111_a_at		1554594_at
211040_x_at		1563646_a_at		1553112_s_at		1554597_at
211452_x_at		1564129_a_at		1553113_s_at		1554628_at
211542_x_at		1564157_at		1553127_a_at		1554804_a_at
211596_s_at		1565786_x_at		1553132_a_at		1554894_a_at
211731_x_at		1566267_at		1553150_at		1554915_a_at
211938_at		1566887_x_at		1553153_at		1555063_at
211941_s_at		1566990_x_at		1553167_a_at		1555099_at
211999_at		1568649_at		1553185_at		1555127_at
212044_s_at		1568964_x_at		1553186_x_at		1555243_x_at
212049_at		1569073_x_at		1553199_at		1555299_s_at
212575_at		1569396_at		1553214_a_at		1555301_a_at
212790_x_at		1569402_at		1553218_a_at		1555305_at
213275_x_at		1569409_x_at		1553220_at		1555311_at
213384_x_at		1569512_at		1553227_s_at		1555348_at
213457_at		1569617_at		1553244_at		1555351_s_at
213801_x_at		1569935_at		1553274_a_at		1555429_at
214001_x_at		1570405_at		1553286_at		1555523_a_at
214036_at		1570571_at		1553338_at		1555575_a_at
214124_x_at		200004_at		1553399_a_at		1555609_a_at
214182_at		200009_at		1553444_a_at		1555653_at
214257_s_at		200011_s_at		1553510_s_at		1555764_s_at
214280_x_at		200012_x_at		1553525_at		1555826_at
214314_s_at		200014_s_at		1553526_at		1555844_s_at
214594_x_at		200016_x_at		1553527_at		1555851_s_at
214656_x_at		200017_at		1553528_a_at		1555864_s_at
214707_x_at		200018_at		1553538_s_at		1555874_x_at
214715_x_at		200020_at		1553551_s_at		1555933_at
215019_x_at		200021_at		1553567_s_at		1555950_a_at
215179_x_at		200028_s_at		1553569_at		1555961_a_at
215182_x_at		200029_at		1553570_x_at		1555967_at
215200_x_at		200031_s_at		1553575_at		1555968_a_at
215404_x_at		200032_s_at		1553581_s_at		1555971_s_at
215582_x_at		200040_at		1553587_a_at		1556006_s_at
215587_x_at		200043_at		1553588_at		1556114_a_at
215600_x_at		200049_at		1553599_a_at		1556176_at
215604_x_at		200060_s_at		1553603_s_at		1556332_at
215607_x_at		200062_s_at		1553608_a_at		1556352_at
215609_at		200063_s_at		1553618_at		1556395_at
215628_x_at		200083_at		1553619_a_at		1556487_a_at
216187_x_at		200088_x_at		1553672_at		1556588_at
216524_x_at		200092_s_at		1553677_a_at		1556616_a_at
216559_x_at		200095_x_at		1553686_at		1556932_at
216899_s_at		200594_x_at		1553689_s_at		1557055_s_at
217052_x_at		200609_s_at		1553694_a_at		1557094_at
217473_x_at		200610_s_at		1553697_at		1557276_at
217579_x_at		200630_x_at		1553698_a_at		1557357_at
217679_x_at		200633_at		1553701_a_at		1557521_a_at
217741_s_at		200638_s_at		1553703_at		1557818_x_at
217810_x_at		200653_s_at		1553704_x_at		1557820_at
217868_s_at		200666_s_at		1553709_a_at		1557954_at
218014_at		200667_at		1553710_at		1557965_at
218155_x_at		200668_s_at		1553711_a_at		1557966_x_at
218202_x_at		200674_s_at		1553713_a_at		1558048_x_at
218314_s_at		200687_s_at		1553741_at		1558142_at
218348_s_at		200715_x_at		1553749_at		1558199_at
218984_at		200716_x_at		1553750_a_at		1558230_at
219380_x_at		200717_x_at		1553759_at		1558236_at
219392_x_at		200725_x_at		1553764_a_at		1558381_a_at
219678_x_at		200730_s_at		1553812_at		1558426_x_at
219741_x_at		200741_s_at		1553813_s_at		1558702_at
220181_x_at		200753_x_at		1553828_at		1558830_at
220252_x_at		200763_s_at		1553830_s_at		1558831_x_at
220352_x_at		200768_s_at		1553835_a_at		1558982_at
220526_s_at		200773_x_at		1553858_at		1559059_s_at
220725_x_at		200801_x_at		1553888_at		1559136_s_at
220760_x_at		200817_x_at		1553891_at		1559167_x_at
220796_x_at		200819_s_at		1553901_x_at		1559190_s_at
220856_x_at		200834_s_at		1553961_s_at		1559291_at
221479_s_at		200869_at		1553968_a_at		1559307_s_at
221829_s_at		200870_at		1553976_a_at		1559399_s_at
222187_x_at		200873_s_at		1553979_at		1559410_at
222207_x_at		200908_s_at		1553984_s_at		1559436_x_at
222231_s_at		200912_s_at		1553987_at		1559474_at
222272_x_at		200926_at		1553991_s_at		1559683_at
222329_x_at		200955_at		1553993_s_at		1559702_at
222361_at		200971_s_at		1554012_at		1559765_a_at
222700_at		201025_at		1554014_at		1559910_at
223324_s_at		201031_s_at		1554015_a_at		1559946_s_at
223619_x_at		201057_s_at		1554026_a_at		1560060_s_at
223662_x_at		201088_at		1554036_at		1560089_at
224321_at		201092_at		1554037_a_at		1560402_at
224372_at		201094_at		1554047_at		1560754_at
224373_s_at		201103_x_at		1554049_s_at		1560827_at
224438_at		201128_s_at		1554052_at		1560996_at
224667_x_at		201131_s_at		1554057_at		1561061_at
225030_at		201134_x_at		1554078_s_at		1561364_at
225043_at		201196_s_at		1554082_a_at		1561578_s_at
225059_at		201197_at		1554085_at		1561690_at
225190_x_at		201202_at		1554089_s_at		1561909_at
225244_at		201210_at		1554093_a_at		1561916_at
226036_x_at		201222_s_at		1554095_at		1562007_at
226062_x_at		201257_x_at		1554096_a_at		1562167_a_at
226071_at		201267_s_at		1554112_a_at		1562398_at
226091_s_at		201268_at		1554128_at		1562495_at
226131_s_at		201276_at		1554155_at		1562861_at
226726_at		201293_x_at		1554165_at		1562886_at
226917_s_at		201320_at		1554167_a_at		1563012_x_at
226944_at		201349_at		1554170_a_at		1563297_s_at
227234_at		201391_at		1554176_a_at		1563357_at
227654_at		201404_x_at		1554177_a_at		1563431_x_at
228148_at		201406_at		1554178_a_at		1563445_x_at
228369_at		201413_at		1554241_at		1563611_at
228436_at		201429_s_at		1554245_x_at		1563646_a_at
228972_at		201446_s_at		1554246_at		1563728_at
229409_s_at		201492_s_at		1554248_at		1564129_a_at
229499_at		201493_s_at		1554249_a_at		1564211_at
230344_x_at		201518_at		1554251_at		1564224_x_at
230753_at		201533_at		1554264_at		1564520_s_at
231825_x_at		201549_x_at		1554283_at		1564521_x_at
231857_s_at		201575_at		1554309_at		1564637_a_at
232066_x_at		201597_at		1554310_a_at		1565152_at
232169_x_at		201606_s_at		1554341_a_at		1565454_at
232215_x_at		201665_x_at		1554342_s_at		1565784_at
232266_x_at		201674_s_at		1554352_s_at		1565786_x_at
232495_x_at		201715_s_at		1554390_s_at		1565823_at
232516_x_at		201739_at		1554411_at		1566002_at
232644_x_at		201753_s_at		1554414_a_at		1566003_x_at
232814_x_at		201778_s_at		1554415_at		1566102_at
233017_x_at		201832_s_at		1554423_a_at		1566136_at
233041_x_at		201880_at		1554441_a_at		1566183_at
233399_x_at		201890_at		1554452_a_at		1566342_at
233427_x_at		201994_at		1554453_at		1566499_at
233702_x_at		202001_s_at		1554455_at		1566577_at
233757_x_at		202011_at		1554456_a_at		1566786_at
233775_x_at		202029_x_at		1554462_a_at		1566887_x_at
233873_x_at		202087_s_at		1554465_s_at		1566951_at
233891_at		202130_at		1554469_at		1566989_at
233990_at		202184_s_at		1554471_a_at		1567213_at
233992_x_at		202348_s_at		1554486_a_at		1567458_s_at
234020_x_at		202355_s_at		1554509_a_at		1568678_s_at
234675_x_at		202388_at		1554510_s_at		1569030_s_at
234762_x_at		202391_at		1554523_a_at		1569318_at
234773_x_at		202567_at		1554549_a_at		1569409_x_at
234788_x_at		202581_at		1554555_a_at		1569515_a_at
234981_x_at		202603_at		1554556_a_at		1569577_x_at
235003_at		202649_x_at		1554572_a_at		1569631_at
235081_x_at		202729_s_at		1554577_a_at		1569683_at
235084_x_at		202750_s_at		1554609_at		1569714_at
235327_x_at		202938_x_at		1554627_a_at		1569753_at
235767_x_at		202973_x_at		1554628_at		1569780_at
236328_at		203058_s_at		1554659_at		1569886_a_at
236389_x_at		203107_x_at		1554660_a_at		1569986_x_at
236715_x_at		203239_s_at		1554661_s_at		1570185_at
237131_at		203297_s_at		1554668_a_at		1570316_at
237868_x_at		203350_at		1554671_a_at		1570330_at
238199_x_at		203362_s_at		1554678_s_at		200002_at
238430_x_at		203401_at		1554679_a_at		200003_s_at
238701_x_at		203457_at		1554690_a_at		200004_at
238863_x_at		203464_s_at		1554708_s_at		200006_at
239748_x_at		203502_at		1554747_a_at		200007_at
240153_at		203533_s_at		1554768_a_at		200010_at
241268_x_at		203554_x_at		1554789_a_at		200012_x_at
241617_x_at		203655_at		1554794_a_at		200013_at
241632_x_at		203672_x_at		1554844_at		200014_s_at
241718_x_at		203704_s_at		1554852_a_at		200016_x_at
242371_x_at		203752_s_at		1554868_s_at		200017_at
242578_x_at		203764_at		1554873_at		200018_at
242608_x_at		204303_s_at		1554878_a_at		200019_s_at
243801_x_at		204449_at		1554890_a_at		200021_at
244197_x_at		204506_at		1554915_a_at		200023_s_at
55692_at		204528_s_at		1554960_at		200024_at
AFFX-BioB-3_at		204641_at		1554963_at		200025_s_at
AFFX-BioB-5_at		204706_at		1554964_x_at		200026_at
AFFX-BioB-M_at		204842_x_at		1555020_a_at		200027_at
AFFX-BioC-3_at		204906_at		1555037_a_at		200028_s_at
AFFX-BioC-5_at		204920_at		1555062_s_at		200029_at
AFFX-BioDn-3_at		205264_at		1555117_at		200030_s_at
AFFX-BioDn-5_at		205339_at		1555125_at		200031_s_at
AFFX-CreX-3_at		205370_x_at		1555129_at		200032_s_at
AFFX-CreX-5_at		205394_at		1555133_at		200033_at
AFFX-hum_alu_at		205482_x_at		1555168_a_at		200034_s_at
AFFX-M27830_5_at		205529_s_at		1555193_a_at		200037_s_at
AFFX-r2-Ec-bioB-3_at		205628_at		1555201_a_at		200038_s_at
AFFX-r2-Ec-bioB-5_at		205723_at		1555202_a_at		200040_at
AFFX-r2-Ec-bioB-M_at		205733_at		1555209_at		200043_at
AFFX-r2-Ec-bioC-3_at		205745_x_at		1555225_at		200044_at
AFFX-r2-Ec-bioC-5_at		205748_s_at		1555241_at		200046_at
AFFX-r2-Ec-bioD-3_at		205932_s_at		1555243_x_at		200047_s_at
AFFX-r2-Ec-bioD-5_at		205998_x_at		1555266_a_at		200048_s_at
AFFX-r2-P1-cre-3_at		206057_x_at		1555270_a_at		200049_at
AFFX-r2-P1-cre-5_at		206102_at		1555272_at		200054_at
121_at		206169_x_at		1555274_a_at		200055_at
1552405_at		206180_x_at		1555279_at		200058_s_at
1552531_a_at		206275_s_at		1555281_x_at		200059_s_at
1552540_s_at		206323_x_at		1555311_at		200060_s_at
1552664_at		206438_x_at		1555325_s_at		200061_s_at
1552725_s_at		206542_s_at		1555350_at		200062_s_at
1552740_at		206565_x_at		1555351_s_at		200063_s_at
1552760_at		206792_x_at		1555360_a_at		200064_at
1552860_at		206818_s_at		1555368_x_at		200066_at
1553101_a_at		206936_x_at		1555370_a_at		200068_s_at
1553113_s_at		207030_s_at		1555372_at		200069_at
1553155_x_at		207133_x_at		1555384_a_at		200073_s_at
1553212_at		207185_at		1555390_at		200074_s_at
1553227_s_at		207365_x_at		1555396_s_at		200077_s_at
1553466_at		207466_at		1555408_at		200078_s_at
1553528_a_at		207474_at		1555409_a_at		200079_s_at
1553878_at		207608_x_at		1555411_a_at		200080_s_at
1554103_at		207730_x_at		1555446_s_at		200081_s_at
1554241_at		207735_at		1555457_at		200083_at
1554300_a_at		207783_x_at		1555495_a_at		200084_at
1554569_a_at		208014_x_at		1555514_a_at		200085_s_at
1554606_at		208051_s_at		1555522_s_at		200086_s_at
1554679_a_at		208082_x_at		1555562_a_at		200087_s_at
1554707_at		208113_x_at		1555567_s_at		200088_x_at
1554708_s_at		208137_x_at		1555575_a_at		200089_s_at
1554789_a_at		208185_x_at		1555609_a_at		200090_at
1555272_at		208238_x_at		1555653_at		200091_s_at
1555396_s_at		208246_x_at		1555687_a_at		200092_s_at
1555429_at		208247_at		1555730_a_at		200095_x_at
1555761_x_at		208401_s_at		1555741_at		200096_s_at
1555774_at		208549_x_at		1555743_s_at		200097_s_at
1555775_a_at		208641_s_at		1555760_a_at		200098_s_at
1555841_at		208647_at		1555761_x_at		200099_s_at
1555844_s_at		208668_x_at		1555762_s_at		200594_x_at
1555864_s_at		208672_s_at		1555764_s_at		200595_s_at
1555961_a_at		208695_s_at		1555766_a_at		200599_s_at
1556009_at		208738_x_at		1555772_a_at		200602_at
1556096_s_at		208855_s_at		1555774_at		200606_at
1556103_at		208868_s_at		1555775_a_at		200608_s_at
1556121_at		208904_s_at		1555780_a_at		200610_s_at
1556176_at		208935_s_at		1555793_a_at		200614_at
1556244_s_at		208942_s_at		1555809_at		200618_at
1556395_at		208968_s_at		1555814_a_at		200619_at
1556777_a_at		209057_x_at		1555826_at		200620_at
1556779_s_at		209063_x_at		1555833_a_at		200624_s_at
1556835_s_at		209064_x_at		1555837_s_at		200625_s_at
1557055_s_at		209069_s_at		1555844_s_at		200626_s_at
1557085_at		209099_x_at		1555851_s_at		200627_at
1557146_a_at		209136_s_at		1555864_s_at		200630_x_at
1557158_s_at		209142_s_at		1555878_at		200633_at
1557170_at		209174_s_at		1555913_at		200634_at
1557235_at		209207_s_at		1555933_at		200638_s_at
1557544_at		209317_at		1555950_a_at		200639_s_at
1557736_at		209320_at		1555961_a_at		200640_at
1557820_at		209467_s_at		1555967_at		200642_at
1558438_a_at		209563_x_at		1555971_s_at		200644_at
1559167_x_at		209646_x_at		1555989_at		200645_at
1559946_s_at		209773_s_at		1556000_s_at		200647_x_at
1560199_x_at		209900_s_at		1556006_s_at		200650_s_at
1560290_at		209912_s_at		1556007_s_at		200653_s_at
1560560_at		210142_x_at		1556009_at		200655_s_at
1560596_at		210211_s_at		1556033_at		200663_at
1560848_at		210231_x_at		1556035_s_at		200665_s_at
1560971_a_at		210242_x_at		1556053_at		200666_s_at
1561423_at		210283_x_at		1556060_a_at		200667_at
1561673_at		210422_x_at		1556061_at		200668_s_at
1561940_at		210532_s_at		1556095_at		200669_s_at
1562026_at		210646_x_at		1556096_s_at		200673_at
1562275_at		210658_s_at		1556103_at		200674_s_at
1562606_a_at		210679_x_at		1556283_s_at		200675_at
1562712_at		210686_x_at		1556301_at		200677_at
1562733_at		210774_s_at		1556316_s_at		200680_x_at
1562762_at		210784_x_at		1556352_at		200681_at
1562772_a_at		210858_x_at		1556361_s_at		200686_s_at
1563241_at		210926_at		1556395_at		200687_s_at
1563247_at		210996_s_at		1556414_at		200689_x_at
1563303_at		211040_x_at		1556542_a_at		200690_at
1563445_x_at		211058_x_at		1556567_at		200692_s_at
1563646_a_at		211060_x_at		1556581_at		200693_at
1564413_at		211115_x_at		1556744_a_at		200694_s_at
1564520_s_at		211133_x_at		1556820_a_at		200700_s_at
1564521_x_at		211249_at		1556821_x_at		200701_at
1564713_a_at		211275_s_at		1556834_at		200703_at
1565641_at		211277_x_at		1556835_s_at		200705_s_at
1565722_at		211349_at		1556874_a_at		200709_at
1565823_at		211452_x_at		1556954_at		200715_x_at
1566003_x_at		211454_x_at		1556972_at		200716_x_at
1566136_at		211487_x_at		1556988_s_at		200717_x_at
1566267_at		211519_s_at		1557029_at		200718_s_at
1566342_at		211542_x_at		1557055_s_at		200725_x_at
1566990_x_at		211579_at		1557060_at		200726_at
1567219_at		211600_at		1557065_at		200730_s_at
1567457_at		211693_at		1557081_at		200732_s_at
1567458_s_at		211697_x_at		1557085_at		200733_s_at
1567527_at		211713_x_at		1557135_at		200734_s_at
1568722_at		211719_x_at		1557145_at		200735_x_at
1568887_at		211784_s_at		1557146_a_at		200738_s_at
1569448_at		211904_x_at		1557162_at		200741_s_at
1569714_at		211915_s_at		1557176_a_at		200742_s_at
1569935_at		211938_at		1557257_at		200743_s_at
1569969_a_at		211943_x_at		1557330_at		200748_s_at
1570266_x_at		211956_s_at		1557349_at		200749_at
1570364_at		211969_at		1557360_at		200753_x_at
200002_at		211970_x_at		1557384_at		200759_x_at
200003_s_at		211982_x_at		1557385_at		200761_s_at
200004_at		211983_x_at		1557395_at		200763_s_at
200006_at		211999_at		1557403_s_at		200765_x_at
200007_at		212050_at		1557411_s_at		200768_s_at
200009_at		212071_s_at		1557417_s_at		200770_s_at
200011_s_at		212082_s_at		1557455_s_at		200773_x_at
200014_s_at		212096_s_at		1557484_at		200775_s_at
200016_x_at		212168_at		1557544_at		200781_s_at
200017_at		212181_s_at		1557609_s_at		200783_s_at
200018_at		212227_x_at		1557613_at		200786_at
200019_s_at		212242_at		1557621_at		200788_s_at
200020_at		212267_at		1557684_at		200791_s_at
200021_at		212284_x_at		1557700_at		200792_at
200023_s_at		212391_x_at		1557701_s_at		200798_x_at
200028_s_at		212426_s_at		1557714_at		200801_x_at
200029_at		212453_at		1557737_s_at		200803_s_at
200031_s_at		212514_x_at		1557770_at		200807_s_at
200033_at		212578_x_at		1557813_at		200809_x_at
200043_at		212661_x_at		1557820_at		200810_s_at
200049_at		212674_s_at		1557883_a_at		200817_x_at
200058_s_at		212790_x_at		1557918_s_at		200818_at
200063_s_at		212917_x_at		1557965_at		200819_s_at
200064_at		212931_at		1557966_x_at		200822_x_at
200073_s_at		212932_at		1558011_at		200823_x_at
200077_s_at		212972_x_at		1558015_s_at		200824_at
200080_s_at		212988_x_at		1558094_s_at		200826_at
200083_at		213048_s_at		1558097_at		200829_x_at
200086_s_at		213051_at		1558111_at		200830_at
200087_s_at		213080_x_at		1558136_s_at		200832_s_at
200088_x_at		213086_s_at		1558142_at		200834_s_at
200089_s_at		213161_at		1558143_a_at		200839_s_at
200094_s_at		213214_x_at		1558163_at		200840_at
200096_s_at		213228_at		1558164_s_at		200844_s_at
200097_s_at		213249_at		1558173_a_at		200847_s_at
200594_x_at		213275_x_at		1558201_s_at		200851_s_at
200609_s_at		213347_x_at		1558208_at		200853_at
200610_s_at		213350_at		1558212_at		200854_at
200627_at		213377_x_at		1558230_at		200858_s_at
200630_x_at		213384_x_at		1558236_at		200860_s_at
200633_at		213477_x_at		1558254_s_at		200862_at
200638_s_at		213568_at		1558426_x_at		200863_s_at
200651_at		213583_x_at		1558438_a_at		200868_s_at
200653_s_at		213614_x_at		1558523_at		200869_at
200655_s_at		213619_at		1558588_at		200870_at
200667_at		213655_at		1558622_a_at		200871_s_at
200669_s_at		213699_s_at		1558678_s_at		200872_at
200673_at		213705_at		1558702_at		200873_s_at
200674_s_at		213708_s_at		1558722_at		200875_s_at
200677_at		213726_x_at		1558801_at		200880_at
200683_s_at		213735_s_at		1558802_at		200881_s_at
200689_x_at		213754_s_at		1558809_s_at		200882_s_at
200693_at		213769_at		1558905_at		200884_at
200698_at		213801_x_at		1558914_at		200886_s_at
200708_at		213813_x_at		1558942_at		200887_s_at
200715_x_at		213835_x_at		1558943_x_at		200888_s_at
200716_x_at		213867_x_at		1558947_at		200889_s_at
200717_x_at		213881_x_at		1558948_a_at		200890_s_at
200718_s_at		213911_s_at		1558953_s_at		200891_s_at
200721_s_at		213941_x_at		1558982_at		200893_at
200725_x_at		214001_x_at		1558983_at		200899_s_at
200726_at		214003_x_at		1559022_at		200902_at
200738_s_at		214041_x_at		1559023_a_at		200908_s_at
200747_s_at		214080_x_at		1559038_at		200909_s_at
200763_s_at		214124_x_at		1559052_s_at		200910_at
200768_s_at		214182_at		1559108_at		200912_s_at
200780_x_at		214205_x_at		1559109_a_at		200915_x_at
200781_s_at		214257_s_at		1559156_at		200925_at
200790_at		214317_x_at		1559222_at		200926_at
200799_at		214327_x_at		1559293_x_at		200933_x_at
200801_x_at		214328_s_at		1559332_at		200934_at
200802_at		214354_x_at		1559343_at		200936_at
200804_at		214394_x_at		1559382_at		200937_s_at
200809_x_at		214395_x_at		1559399_s_at		200941_at
200819_s_at		214440_at		1559410_at		200942_s_at
200823_x_at		214594_x_at		1559467_at		200943_at
200826_at		214656_x_at		1559485_at		200944_s_at
200830_at		214666_x_at		1559691_at		200945_s_at
200834_s_at		214707_x_at		1559765_a_at		200946_x_at
200838_at		214715_x_at		1559871_s_at		200948_at
200839_s_at		214789_x_at		1559889_at		200949_x_at
200849_s_at		214800_x_at		1559893_at		200955_at
200850_s_at		214828_s_at		1559902_at		200958_s_at
200851_s_at		214902_x_at		1559946_s_at		200960_x_at
200854_at		214957_at		1559993_at		200961_at
200870_at		215019_x_at		1560020_at		200963_x_at
200871_s_at		215063_x_at		1560049_at		200966_x_at
200878_at		215067_x_at		1560060_s_at		200969_at
200881_s_at		215146_s_at		1560069_at		200971_s_at
200882_s_at		215179_x_at		1560081_at		200975_at
200888_s_at		215182_x_at		1560082_at		200977_s_at
200893_at		215200_x_at		1560089_at		200989_at
200908_s_at		215208_x_at		1560145_at		200994_at
200909_s_at		215372_x_at		1560204_at		200996_at
200912_s_at		215373_x_at		1560263_at		201002_s_at
200926_at		215383_x_at		1560339_s_at		201006_at
200943_at		215404_x_at		1560382_at		201007_at
200949_x_at		215439_x_at		1560402_at		201013_s_at
200955_at		215445_x_at		1560509_at		201019_s_at
200961_at		215582_x_at		1560562_a_at		201022_s_at
200963_x_at		215587_x_at		1560577_at		201023_at
200971_s_at		215600_x_at		1560587_s_at		201025_at
200975_at		215604_x_at		1560638_a_at		201030_x_at
200976_s_at		215607_x_at		1560686_at		201031_s_at
200977_s_at		215609_at		1560742_at		201033_x_at
200981_x_at		215628_x_at		1560743_a_at		201047_x_at
200996_at		215690_x_at		1560754_at		201049_s_at
201019_s_at		215766_at		1560774_at		201054_at
201022_s_at		215972_at		1560853_x_at		201055_s_at
201024_x_at		215978_x_at		1560854_s_at		201057_s_at
201031_s_at		216153_x_at		1560869_a_at		201063_at
201033_x_at		216187_x_at		1560874_at		201064_s_at
201049_s_at		216229_x_at		1560922_s_at		201068_s_at
201064_s_at		216268_s_at		1560944_at		201071_x_at
201065_s_at		216396_s_at		1560974_s_at		201074_at
201071_x_at		216438_s_at		1561035_at		201076_at
201086_x_at		216457_s_at		1561048_at		201077_s_at
201088_at		216479_at		1561114_a_at		201083_s_at
201090_x_at		216527_at		1561141_at		201088_at
201092_at		216559_x_at		1561179_s_at		201090_x_at
201094_at		216617_s_at		1561347_a_at		201091_s_at
201100_s_at		216769_x_at		1561353_at		201094_at
201103_x_at		216954_x_at		1561367_a_at		201096_s_at
201129_at		217016_x_at		1561433_at		201097_s_at
201134_x_at		217052_x_at		1561530_at		201098_at
201176_s_at		217092_x_at		1561615_s_at		201100_s_at
201190_s_at		217182_at		1561652_at		201103_x_at
201193_at		217256_x_at		1561673_at		201105_at
201196_s_at		217300_at		1561682_at		201111_at
201197_at		217446_x_at		1561757_a_at		201112_s_at
201202_at		217473_x_at		1561760_s_at		201113_at
201205_at		217491_x_at		1561853_a_at		201121_s_at
201209_at		217541_x_at		1562007_at		201128_s_at
201210_at		217566_s_at		1562022_s_at		201129_at
201220_x_at		217579_x_at		1562080_at		201131_s_at
201222_s_at		217580_x_at		1562106_at		201132_at
201227_s_at		217586_x_at		1562209_at		201134_x_at
201240_s_at		217679_x_at		1562273_at		201140_s_at
201256_at		217683_at		1562319_at		201154_x_at
201257_x_at		217695_x_at		1562352_at		201166_s_at
201258_at		217701_x_at		1562497_at		201172_x_at
201260_s_at		217704_x_at		1562505_at		201176_s_at
201268_at		217708_x_at		1562529_s_at		201177_s_at
201272_at		217713_x_at		1562577_at		201180_s_at
201276_at		217715_x_at		1562590_at		201186_at
201277_s_at		217719_at		1562722_at		201190_s_at
201298_s_at		217722_s_at		1562762_at		201193_at
201306_s_at		217727_x_at		1562772_a_at		201196_s_at
201315_x_at		217758_s_at		1562926_at		201197_at
201318_s_at		217768_at		1562960_at		201199_s_at
201321_s_at		217783_s_at		1562979_at		201202_at
201322_at		217794_at		1563054_at		201204_s_at
201343_at		217810_x_at		1563076_x_at		201205_at
201387_s_at		217820_s_at		1563088_a_at		201207_at
201406_at		217892_s_at		1563120_at		201210_at
201413_at		217927_at		1563259_at		201212_at
201429_s_at		217982_s_at		1563315_s_at		201217_x_at
201433_s_at		218088_s_at		1563431_x_at		201220_x_at
201435_s_at		218202_x_at		1563489_at		201222_s_at
201437_s_at		218320_s_at		1563497_at		201225_s_at
201445_at		218514_at		1564053_a_at		201227_s_at
201463_s_at		218528_s_at		1564064_a_at		201232_s_at
201472_at		218595_s_at		1564121_at		201240_s_at
201477_s_at		218662_s_at		1564129_a_at		201243_s_at
201491_at		218749_s_at		1564154_at		201250_s_at
201492_s_at		218883_s_at		1564403_at		201253_s_at
201498_at		219067_s_at		1564444_at		201254_x_at
201499_s_at		219105_x_at		1564494_s_at		201256_at
201501_s_at		219149_x_at		1564520_s_at		201257_x_at
201505_at		219188_s_at		1564521_x_at		201258_at
201517_at		219206_x_at		1564651_at		201263_at
201529_s_at		219380_x_at		1564662_at		201266_at
201530_x_at		219392_x_at		1564713_a_at		201268_at
201533_at		219515_at		1564757_a_at		201271_s_at
201546_at		219678_x_at		1564798_at		201275_at
201550_x_at		219741_x_at		1564878_at		201277_s_at
201565_s_at		219762_s_at		1564933_at		201278_at
201575_at		219957_at		1564962_at		201290_at
201579_at		219975_x_at		1565269_s_at		201292_at
201592_at		220071_x_at		1565566_a_at		201293_x_at
201594_s_at		220113_x_at		1565567_at		201296_s_at
201599_at		220129_at		1565672_at		201304_at
201611_s_at		220181_x_at		1565689_at		201305_x_at
201619_at		220306_at		1565690_at		201306_s_at
201623_s_at		220352_x_at		1565692_at		201315_x_at
201632_at		220401_at		1565703_at		201317_s_at
201649_at		220513_at		1565823_at		201318_s_at
201664_at		220559_at		1565905_at		201322_at
201665_x_at		220575_at		1566003_x_at		201326_at
201672_s_at		220696_at		1566080_at		201327_s_at
201674_s_at		220720_x_at		1566102_at		201336_at
201675_at		220725_x_at		1566301_at		201338_x_at
201680_x_at		220760_x_at		1566303_s_at		201345_s_at
201684_s_at		220776_at		1566342_at		201349_at
201687_s_at		220796_x_at		1566509_s_at		201351_s_at
201697_s_at		220856_x_at		1566513_a_at		201358_s_at
201726_at		220983_s_at		1566577_at		201371_s_at
201772_at		221155_x_at		1566656_a_at		201375_s_at
201786_s_at		221192_x_at		1566722_a_at		201377_at
201811_x_at		221607_x_at		1566880_at		201381_x_at
201812_s_at		221613_s_at		1566887_x_at		201385_at
201829_at		221700_s_at		1566951_at		201390_s_at
201832_s_at		221798_x_at		1566967_at		201398_s_at
201833_at		221891_x_at		1566968_at		201400_at
201853_s_at		221923_s_at		1566990_x_at		201404_x_at
201862_s_at		221952_x_at		1567032_s_at		201406_at
201864_at		221963_x_at		1567058_at		201407_s_at
201885_s_at		222036_s_at		1567213_at		201410_at
201887_at		222077_s_at		1567214_a_at		201413_at
201897_s_at		222187_x_at		1567219_at		201415_at
201898_s_at		222207_x_at		1567238_at		201421_s_at
201912_s_at		222252_x_at		1567622_at		201424_s_at
201953_at		222272_x_at		1567623_at		201425_at
201970_s_at		222297_x_at		1568448_at		201429_s_at
201973_s_at		222329_x_at		1568593_a_at		201433_s_at
201978_s_at		222339_x_at		1568618_a_at		201435_s_at
202001_s_at		222358_x_at		1568623_a_at		201436_at
202005_at		222361_at		1568627_at		201437_s_at
202016_at		222389_s_at		1568678_s_at		201441_at
202020_s_at		222390_at		1568711_a_at		201443_s_at
202021_x_at		222409_at		1568733_at		201445_at
202078_at		222550_at		1568763_s_at		201449_at
202080_s_at		222591_at		1568777_at		201457_x_at
202081_at		222613_at		1568780_at		201459_at
202084_s_at		222680_s_at		1568815_a_at		201463_s_at
202087_s_at		222700_at		1568865_at		201470_at
202089_s_at		222716_s_at		1568900_a_at		201472_at
202105_at		222870_s_at		1568924_a_at		201477_s_at
202110_at		222976_s_at		1568954_s_at		201480_s_at
202116_at		222986_s_at		1568957_x_at		201489_at
202122_s_at		223144_s_at		1568964_x_at		201492_s_at
202130_at		223233_s_at		1569039_s_at		201499_s_at
202141_s_at		223250_at		1569110_x_at		201500_s_at
202146_at		223269_at		1569183_a_at		201501_s_at
202151_s_at		223619_x_at		1569283_at		201503_at
202154_x_at		223647_x_at		1569366_a_at		201505_at
202162_s_at		223662_x_at		1569402_at		201513_at
202169_s_at		223866_at		1569454_a_at		201515_s_at
202174_s_at		224105_x_at		1569478_s_at		201517_at
202182_at		224159_x_at		1569479_at		201518_at
202184_s_at		224279_s_at		1569512_at		201519_at
202197_at		224288_x_at		1569515_a_at		201521_s_at
202224_at		224321_at		1569519_at		201522_x_at
202230_s_at		224372_at		1569594_a_at		201524_x_at
202233_s_at		224373_s_at		1569607_s_at		201527_at
202279_at		224375_at		1569608_x_at		201530_x_at
202305_s_at		224429_x_at		1569617_at		201533_at
202333_s_at		224438_at		1569631_at		201535_at
202345_s_at		224493_x_at		1569665_at		201542_at
202364_at		224585_x_at		1569960_at		201543_s_at
202369_s_at		224594_x_at		1569969_a_at		201549_x_at
202373_s_at		224667_x_at		1570038_at		201550_x_at
202379_s_at		224747_at		1570055_at		201553_s_at
202388_at		225030_at		1570143_at		201558_at
202425_x_at		225065_x_at		1570191_at		201568_at
202466_at		225073_at		1570234_at		201569_s_at
202467_s_at		225081_s_at		1570253_a_at		201573_s_at
202471_s_at		225169_at		1570266_x_at		201575_at
202495_at		225171_at		1570330_at		201577_at
202497_x_at		225190_x_at		1570337_at		201586_s_at
202522_at		225528_at		1570405_at		201588_at
202555_s_at		225610_at		1570632_at		201589_at
202567_at		225644_at		200000_s_at		201590_x_at
202579_x_at		225649_s_at		200002_at		201591_s_at
202582_s_at		225652_at		200003_s_at		201592_at
202592_at		225655_at		200004_at		201595_s_at
202602_s_at		225664_at		200005_at		201597_at
202610_s_at		225706_at		200006_at		201619_at
202622_s_at		225932_s_at		200007_at		201623_s_at
202649_x_at		226037_s_at		200008_s_at		201636_at
202679_at		226054_at		200009_at		201637_s_at
202690_s_at		226062_x_at		200010_at		201651_s_at
202705_at		226077_at		200011_s_at		201653_at
202722_s_at		226131_s_at		200012_x_at		201662_s_at
202735_at		226137_at		200013_at		201664_at
202757_at		226148_at		200014_s_at		201665_x_at
202778_s_at		226153_s_at		200015_s_at		201667_at
202795_x_at		226269_at		200016_x_at		201672_s_at
202806_at		226544_x_at		200017_at		201680_x_at
202829_s_at		226562_at		200018_at		201681_s_at
202837_at		226592_at		200019_s_at		201682_at
202838_at		226666_at		200020_at		201684_s_at
202852_s_at		226726_at		200021_at		201699_at
202854_at		226745_at		200022_at		201712_s_at
202870_s_at		226811_at		200023_s_at		201713_s_at
202899_s_at		226944_at		200024_at		201726_at
202912_at		227021_at		200025_s_at		201735_s_at
202922_at		227026_at		200026_at		201736_s_at
202938_x_at		227167_s_at		200027_at		201738_at
202959_at		227556_at		200028_s_at		201739_at
202973_x_at		227621_at		200029_at		201745_at
203026_at		227638_at		200030_s_at		201754_at
203034_s_at		227829_at		200031_s_at		201757_at
203050_at		227934_at		200032_s_at		201761_at
203053_at		228098_s_at		200033_at		201762_s_at
203104_at		228155_at		200034_s_at		201772_at
203107_x_at		228222_at		200035_at		201780_s_at
203133_at		228297_at		200036_s_at		201784_s_at
203173_s_at		228332_s_at		200037_s_at		201788_at
203216_s_at		228376_at		200038_s_at		201794_s_at
203244_at		228487_s_at		200039_s_at		201795_at
203250_at		228498_at		200040_at		201800_s_at
203255_at		228537_at		200041_s_at		201804_x_at
203256_at		228878_s_at		200042_at		201811_x_at
203264_s_at		229178_at		200043_at		201812_s_at
203297_s_at		229255_x_at		200044_at		201821_s_at
203306_s_at		229320_at		200045_at		201827_at
203312_x_at		229351_at		200046_at		201829_at
203344_s_at		229355_at		200047_s_at		201833_at
203346_s_at		229409_s_at		200048_s_at		201837_s_at
203350_at		229478_x_at		200049_at		201839_s_at
203355_s_at		229490_s_at		200052_s_at		201840_at
203359_s_at		229538_s_at		200055_at		201844_s_at
203362_s_at		229563_s_at		200056_s_at		201849_at
203375_s_at		229630_s_at		200057_s_at		201851_at
203394_s_at		229671_s_at		200058_s_at		201853_s_at
203405_at		230118_at		200059_s_at		201872_s_at
203410_at		230332_at		200060_s_at		201873_s_at
203425_s_at		230344_x_at		200061_s_at		201885_s_at
203437_at		230466_s_at		200062_s_at		201889_at
203474_at		230621_at		200063_s_at		201890_at
203494_s_at		230623_x_at		200064_at		201897_s_at
203529_at		230651_at		200065_s_at		201898_s_at
203532_x_at		230820_at		200066_at		201900_s_at
203533_s_at		230854_at		200067_x_at		201909_at
203537_at		230998_at		200068_s_at		201916_s_at
203554_x_at		231050_at		200069_at		201921_at
203560_at		231271_x_at		200070_at		201922_at
203569_s_at		231385_at		200071_at		201924_at
203584_at		231472_at		200072_s_at		201926_s_at
203600_s_at		231775_at		200073_s_at		201928_at
203607_at		231812_x_at		200074_s_at		201930_at
203653_s_at		231824_at		200077_s_at		201931_at
203663_s_at		231825_x_at		200078_s_at		201933_at
203714_s_at		231857_s_at		200079_s_at		201938_at
203725_at		231903_x_at		200080_s_at		201948_at
203737_s_at		231923_at		200081_s_at		201950_x_at
203752_s_at		231944_at		200082_s_at		201952_at
203755_at		231988_x_at		200083_at		201955_at
203764_at		232066_x_at		200084_at		201956_s_at
203855_at		232169_x_at		200085_s_at		201968_s_at
203893_at		232215_x_at		200086_s_at		201972_at
203894_at		232218_at		200087_s_at		201975_at
203898_at		232266_x_at		200088_x_at		201978_s_at
203906_at		232347_x_at		200089_s_at		201980_s_at
203935_at		232382_s_at		200090_at		201987_at
203946_s_at		232495_x_at		200091_s_at		201991_s_at
204010_s_at		232516_x_at		200092_s_at		201993_x_at
204026_s_at		232627_at		200093_s_at		201994_at
204031_s_at		232644_x_at		200094_s_at		201998_at
204092_s_at		232668_at		200095_x_at		202000_at
204102_s_at		232765_x_at		200096_s_at		202001_s_at
204106_at		232811_x_at		200097_s_at		202011_at
204129_at		232814_x_at		200098_s_at		202021_x_at
204131_s_at		232957_x_at		200099_s_at		202028_s_at
204141_at		232975_at		200593_s_at		202029_x_at
204145_at		233004_x_at		200594_x_at		202031_s_at
204170_s_at		233013_x_at		200595_s_at		202034_x_at
204194_at		233017_x_at		200596_s_at		202038_at
204224_s_at		233037_at		200598_s_at		202059_s_at
204227_s_at		233041_x_at		200599_s_at		202066_at
204262_s_at		233056_x_at		200604_s_at		202069_s_at
204267_x_at		233193_x_at		200607_s_at		202071_at
204288_s_at		233270_x_at		200608_s_at		202074_s_at
204348_s_at		233307_x_at		200609_s_at		202077_at
204354_at		233319_x_at		200610_s_at		202078_at
204367_at		233399_x_at		200611_s_at		202085_at
204387_x_at		233447_at		200613_at		202087_s_at
204396_s_at		233702_x_at		200614_at		202090_s_at
204403_x_at		233757_x_at		200619_at		202095_s_at
204433_s_at		233775_x_at		200620_at		202110_at
204440_at		233810_x_at		200621_at		202114_at
204461_x_at		233864_s_at		200622_x_at		202117_at
204516_at		233992_x_at		200624_s_at		202120_x_at
204520_x_at		234326_at		200625_s_at		202126_at
204528_s_at		234562_x_at		200626_s_at		202130_at
204587_at		234643_x_at		200627_at		202133_at
204613_at		234675_x_at		200630_x_at		202141_s_at
204617_s_at		234697_x_at		200631_s_at		202144_s_at
204639_at		234762_x_at		200633_at		202146_at
204690_at		234773_x_at		200634_at		202154_x_at
204817_at		234788_x_at		200638_s_at		202155_s_at
204822_at		234974_at		200639_s_at		202159_at
204906_at		234981_x_at		200640_at		202160_at
204927_at		235081_x_at		200641_s_at		202166_s_at
204944_at		235084_x_at		200642_at		202168_at
204962_s_at		235327_x_at		200643_at		202169_s_at
204992_s_at		235529_x_at		200644_at		202184_s_at
205046_at		235589_s_at		200645_at		202189_x_at
205077_s_at		235964_x_at		200647_x_at		202193_at
205113_at		235990_at		200648_s_at		202195_s_at
205129_at		236240_at		200650_s_at		202199_s_at
205173_x_at		236243_at		200651_at		202209_at
205176_s_at		236246_x_at		200652_at		202221_s_at
205189_s_at		236273_at		200653_s_at		202227_s_at
205190_at		236389_x_at		200654_at		202228_s_at
205202_at		236491_at		200655_s_at		202230_s_at
205209_at		236494_x_at		200656_s_at		202231_at
205255_x_at		236542_at		200657_at		202233_s_at
205292_s_at		236715_x_at		200658_s_at		202234_s_at
205302_at		236814_at		200660_at		202236_s_at
205345_at		236841_at		200662_s_at		202244_at
205393_s_at		236923_x_at		200663_at		202245_at
205394_at		237475_x_at		200664_s_at		202264_s_at
205395_s_at		237557_at		200666_s_at		202265_at
205480_s_at		237570_x_at		200667_at		202271_at
205500_at		237868_x_at		200668_s_at		202272_s_at
205529_s_at		238199_x_at		200669_s_at		202277_at
205583_s_at		238214_at		200672_x_at		202279_at
205594_at		238392_at		200673_at		202284_s_at
205596_s_at		238395_at		200674_s_at		202295_s_at
205607_s_at		238430_x_at		200675_at		202299_s_at
205621_at		238701_x_at		200677_at		202302_s_at
205628_at		238863_x_at		200678_x_at		202306_at
205644_s_at		239333_x_at		200679_x_at		202309_at
205652_s_at		239603_x_at		200680_x_at		202313_at
205711_x_at		239748_x_at		200681_at		202314_at
205712_at		240800_x_at		200682_s_at		202325_s_at
205739_x_at		241223_x_at		200686_s_at		202338_at
205745_x_at		241268_x_at		200687_s_at		202343_x_at
205748_s_at		241520_x_at		200689_x_at		202345_s_at
205760_s_at		241550_at		200690_at		202347_s_at
205799_s_at		241617_x_at		200691_s_at		202349_at
205812_s_at		241686_x_at		200692_s_at		202352_s_at
205854_at		241704_x_at		200693_at		202355_s_at
205883_at		241718_x_at		200694_s_at		202362_at
205931_s_at		241799_x_at		200695_at		202371_at
205932_s_at		241993_x_at		200696_s_at		202387_at
206010_at		242130_at		200697_at		202391_at
206052_s_at		242148_at		200698_at		202393_s_at
206056_x_at		242195_x_at		200700_s_at		202396_at
206074_s_at		242240_at		200701_at		202399_s_at
206158_s_at		242287_at		200702_s_at		202408_s_at
206240_s_at		242311_x_at		200703_at		202419_at
206245_s_at		242354_at		200705_s_at		202420_s_at
206302_s_at		242364_x_at		200708_at		202427_s_at
206492_at		242371_x_at		200709_at		202428_x_at
206542_s_at		242398_x_at		200711_s_at		202442_at
206559_x_at		242578_x_at		200712_s_at		202446_s_at
206564_at		242608_x_at		200713_s_at		202460_s_at
206565_x_at		242890_at		200714_x_at		202461_at
206588_at		242950_x_at		200715_x_at		202464_s_at
206687_s_at		242978_x_at		200716_x_at		202467_s_at
206695_x_at		243365_s_at		200717_x_at		202468_s_at
206709_x_at		243442_x_at		200718_s_at		202469_s_at
206718_at		243489_at		200720_s_at		202497_x_at
206907_at		243763_x_at		200722_s_at		202499_s_at
206916_x_at		243801_x_at		200723_s_at		202502_at
206958_s_at		243895_x_at		200725_x_at		202505_at
207030_s_at		243916_x_at		200726_at		202511_s_at
207067_s_at		244062_at		200727_s_at		202521_at
207098_s_at		244164_at		200729_s_at		202522_at
207132_x_at		244197_x_at		200730_s_at		202526_at
207157_s_at		244495_x_at		200732_s_at		202529_at
207243_s_at		244547_at		200733_s_at		202541_at
207335_x_at		244842_x_at		200734_s_at		202542_s_at
207405_s_at		33322_i_at		200735_x_at		202543_s_at
207466_at		34225_at		200736_s_at		202546_at
207545_s_at		36888_at		200737_at		202553_s_at
207551_s_at		37860_at		200738_s_at		202559_x_at
207654_x_at		40562_at		200741_s_at		202560_s_at
207668_x_at		49327_at		200742_s_at		202567_at
207789_s_at		58900_at		200744_s_at		202569_s_at
207842_s_at		59999_at		200747_s_at		202577_s_at
207933_at				200748_s_at		202578_s_at
207953_at				200749_at		202582_s_at
207984_s_at				200750_s_at		202589_at
208035_at				200751_s_at		202591_s_at
208072_s_at				200753_x_at		202592_at
208073_x_at				200754_x_at		202595_s_at
208079_s_at				200755_s_at		202598_at
208080_at				200756_x_at		202602_s_at
208093_s_at				200757_s_at		202603_at
208113_x_at				200758_s_at		202622_s_at
208185_x_at				200759_x_at		202625_at
208370_s_at				200762_at		202648_at
208398_s_at				200763_s_at		202649_x_at
208421_at				200764_s_at		202653_s_at
208490_x_at				200765_x_at		202673_at
208616_s_at				200768_s_at		202677_at
208623_s_at				200769_s_at		202678_at
208637_x_at				200770_s_at		202682_s_at
208641_s_at				200772_x_at		202683_s_at
208647_at				200773_x_at		202690_s_at
208676_s_at				200775_s_at		202693_s_at
208687_x_at				200776_s_at		202698_x_at
208694_at				200777_s_at		202719_s_at
208695_s_at				200778_s_at		202720_at
208706_s_at				200779_at		202733_at
208708_x_at				200780_x_at		202735_at
208723_at				200781_s_at		202750_s_at
208724_s_at				200782_at		202751_at
208728_s_at				200786_at		202753_at
208738_x_at				200788_s_at		202757_at
208749_x_at				200790_at		202776_at
208752_x_at				200792_at		202806_at
208756_at				200794_x_at		202810_at
208768_x_at				200797_s_at		202816_s_at
208771_s_at				200798_x_at		202823_at
208775_at				200799_at		202836_s_at
208787_at				200800_s_at		202850_at
208788_at				200801_x_at		202857_at
208810_at				200802_at		202868_s_at
208819_at				200803_s_at		202870_s_at
208825_x_at				200804_at		202872_at
208826_x_at				200805_at		202881_x_at
208828_at				200807_s_at		202882_x_at
208834_x_at				200808_s_at		202886_s_at
208854_s_at				200809_x_at		202904_s_at
208855_s_at				200810_s_at		202912_at
208857_s_at				200811_at		202922_at
208862_s_at				200812_at		202923_s_at
208863_s_at				200815_s_at		202929_s_at
208904_s_at				200817_x_at		202930_s_at
208905_at				200818_at		202933_s_at
208936_x_at				200819_s_at		202961_s_at
208938_at				200820_at		202981_x_at
208948_s_at				200822_x_at		202994_s_at
208950_s_at				200823_x_at		203008_x_at
208959_s_at				200824_at		203012_x_at
208963_x_at				200825_s_at		203025_at
208968_s_at				200826_at		203034_s_at
208970_s_at				200828_s_at		203042_at
208974_x_at				200829_x_at		203044_at
208977_x_at				200830_at		203049_s_at
208979_at				200832_s_at		203053_at
208980_s_at				200833_s_at		203062_s_at
208996_s_at				200834_s_at		203067_at
209004_s_at				200837_at		203089_s_at
209048_s_at				200838_at		203095_at
209063_x_at				200839_s_at		203096_s_at
209064_x_at				200840_at		203097_s_at
209069_s_at				200842_s_at		203107_x_at
209077_at				200843_s_at		203108_at
209091_s_at				200844_s_at		203112_s_at
209096_at				200847_s_at		203119_at
209137_s_at				200851_s_at		203133_at
209142_s_at				200853_at		203137_at
209154_at				200854_at		203152_at
209176_at				200858_s_at		203175_at
209188_x_at				200860_s_at		203182_s_at
209194_at				200861_at		203190_at
209225_x_at				200862_at		203200_s_at
209251_x_at				200863_s_at		203209_at
209291_at				200868_s_at		203213_at
209296_at				200869_at		203214_x_at
209317_at				200870_at		203221_at
209320_at				200871_s_at		203225_s_at
209322_s_at				200873_s_at		203230_at
209341_s_at				200874_s_at		203240_at
209382_at				200875_s_at		203244_at
209390_at				200876_s_at		203250_at
209418_s_at				200877_at		203254_s_at
209455_at				200878_at		203255_at
209487_at				200880_at		203258_at
209490_s_at				200881_s_at		203259_s_at
209492_x_at				200882_s_at		203265_s_at
209501_at				200883_at		203272_s_at
209524_at				200884_at		203274_at
209533_s_at				200886_s_at		203306_s_at
209563_x_at				200888_s_at		203312_x_at
209570_s_at				200889_s_at		203316_s_at
209571_at				200890_s_at		203327_at
209595_at				200891_s_at		203344_s_at
209643_s_at				200892_s_at		203350_at
209674_at				200893_at		203351_s_at
209765_at				200894_s_at		203358_s_at
209773_s_at				200895_s_at		203359_s_at
209785_s_at				200896_x_at		203362_s_at
209818_s_at				200898_s_at		203367_at
209832_s_at				200899_s_at		203371_s_at
209852_x_at				200900_s_at		203386_at
209860_s_at				200902_at		203396_at
209861_s_at				200903_s_at		203401_at
209865_at				200908_s_at		203406_at
209900_s_at				200909_s_at		203409_at
209989_at				200910_at		203416_at
210014_x_at				200912_s_at		203420_at
210021_s_at				200913_at		203429_s_at
210053_at				200914_x_at		203433_at
210093_s_at				200915_x_at		203436_at
210142_x_at				200916_at		203448_s_at
210149_s_at				200918_s_at		203449_s_at
210150_s_at				200920_s_at		203454_s_at
210183_x_at				200921_s_at		203457_at
210211_s_at				200922_at		203468_at
210213_s_at				200924_s_at		203484_at
210216_x_at				200925_at		203494_s_at
210242_x_at				200926_at		203502_at
210247_at				200929_at		203512_at
210275_s_at				200931_s_at		203519_s_at
210283_x_at				200932_s_at		203529_at
210371_s_at				200933_x_at		203537_at
210406_s_at				200934_at		203538_at
210422_x_at				200936_at		203544_s_at
210495_x_at				200937_s_at		203545_at
210530_s_at				200941_at		203546_at
210532_s_at				200942_s_at		203553_s_at
210646_x_at				200943_at		203566_s_at
210686_x_at				200944_s_at		203569_s_at
210706_s_at				200945_s_at		203574_at
210740_s_at				200946_x_at		203581_at
210762_s_at				200948_at		203584_at
210784_x_at				200949_x_at		203588_s_at
210793_s_at				200953_s_at		203606_at
210840_s_at				200955_at		203607_at
210844_x_at				200956_s_at		203613_s_at
210858_x_at				200957_s_at		203621_at
210867_at				200959_at		203663_s_at
210910_s_at				200960_x_at		203667_at
210958_s_at				200963_x_at		203672_x_at
210966_x_at				200964_at		203704_s_at
210968_s_at				200966_x_at		203714_s_at
210996_s_at				200967_at		203721_s_at
211047_x_at				200968_s_at		203725_at
211058_x_at				200969_at		203727_at
211060_x_at				200971_s_at		203730_s_at
211069_s_at				200973_s_at		203735_x_at
211072_x_at				200975_at		203743_s_at
211074_at				200976_s_at		203752_s_at
211131_s_at				200977_s_at		203764_at
211133_x_at				200978_at		203775_at
211135_x_at				200980_s_at		203781_at
211185_s_at				200981_x_at		203804_s_at
211225_at				200983_x_at		203814_s_at
211240_x_at				200984_s_at		203820_s_at
211275_s_at				200985_s_at		203827_at
211305_x_at				200987_x_at		203851_at
211345_x_at				200988_s_at		203852_s_at
211348_s_at				200989_at		203880_at
211349_at				200990_at		203893_at
211375_s_at				200992_at		203897_at
211378_x_at				200993_at		203898_at
211407_at				200994_at		203945_at
211454_x_at				200996_at		203971_at
211487_x_at				200997_at		203983_at
211505_s_at				201001_s_at		204005_s_at
211600_at				201002_s_at		204023_at
211609_x_at				201004_at		204025_s_at
211628_x_at				201005_at		204026_s_at
211693_at				201011_at		204027_s_at
211697_x_at				201016_at		204050_s_at
211710_x_at				201019_s_at		204060_s_at
211719_x_at				201020_at		204083_s_at
211720_x_at				201021_s_at		204092_s_at
211724_x_at				201022_s_at		204098_at
211750_x_at				201023_at		204124_at
211762_s_at				201024_x_at		204127_at
211784_s_at				201025_at		204141_at
211787_s_at				201026_at		204145_at
211866_x_at				201027_s_at		204162_at
211915_s_at				201029_s_at		204169_at
211931_s_at				201030_x_at		204170_s_at
211936_at				201031_s_at		204173_at
211943_x_at				201032_at		204185_x_at
211956_s_at				201033_x_at		204203_at
211959_at				201034_at		204264_at
211970_x_at				201035_s_at		204271_s_at
211983_x_at				201037_at		204295_at
211987_at				201041_s_at		204304_s_at
211995_x_at				201047_x_at		204345_at
211997_x_at				201048_x_at		204347_at
212027_at				201049_s_at		204349_at
212038_s_at				201053_s_at		204367_at
212040_at				201054_at		204372_s_at
212041_at				201055_s_at		204379_s_at
212050_at				201057_s_at		204386_s_at
212064_x_at				201060_x_at		204387_x_at
212066_s_at				201061_s_at		204405_x_at
212071_s_at				201064_s_at		204409_s_at
212072_s_at				201065_s_at		204416_x_at
212085_at				201068_s_at		204437_s_at
212114_at				201070_x_at		204449_at
212130_x_at				201071_x_at		204461_x_at
212132_at				201073_s_at		204478_s_at
212167_s_at				201074_at		204494_s_at
212168_at				201076_at		204496_at
212172_at				201077_s_at		204517_at
212202_s_at				201078_at		204527_at
212216_at				201083_s_at		204528_s_at
212227_x_at				201084_s_at		204569_at
212242_at				201085_s_at		204571_x_at
212250_at				201086_x_at		204605_at
212251_at				201088_at		204616_at
212254_s_at				201089_at		204639_at
212263_at				201090_x_at		204640_s_at
212267_at				201091_s_at		204641_at
212284_x_at				201092_at		204651_at
212295_s_at				201093_x_at		204658_at
212330_at				201094_at		204665_at
212334_at				201096_s_at		204671_s_at
212335_at				201097_s_at		204690_at
212341_at				201098_at		204695_at
212350_at				201099_at		204700_x_at
212363_x_at				201100_s_at		204727_at
212375_at				201101_s_at		204744_s_at
212383_at				201103_x_at		204767_s_at
212391_x_at				201105_at		204775_at
212402_at				201106_at		204784_s_at
212407_at				201111_at		204809_at
212426_s_at				201112_s_at		204822_at
212430_at				201113_at		204825_at
212433_x_at				201114_x_at		204826_at
212453_at				201119_s_at		204836_at
212457_at				201122_x_at		204839_at
212464_s_at				201123_s_at		204842_x_at
212470_at				201127_s_at		204847_at
212479_s_at				201128_s_at		204905_s_at
212506_at				201131_s_at		204906_at
212507_at				201132_at		204962_s_at
212543_at				201134_x_at		204992_s_at
212561_at				201135_at		205000_at
212566_at				201138_s_at		205024_s_at
212578_x_at				201139_s_at		205081_at
212590_at				201140_s_at		205103_at
212596_s_at				201142_at		205110_s_at
212600_s_at				201144_s_at		205129_at
212626_x_at				201145_at		205133_s_at
212639_x_at				201146_at		205172_x_at
212676_at				201152_s_at		205176_s_at
212685_s_at				201153_s_at		205189_s_at
212689_s_at				201154_x_at		205194_at
212709_at				201156_s_at		205202_at
212711_at				201160_s_at		205235_s_at
212734_x_at				201161_s_at		205255_x_at
212760_at				201164_s_at		205264_at
212774_at				201165_s_at		205281_s_at
212788_x_at				201166_s_at		205286_at
212800_at				201171_at		205301_s_at
212826_s_at				201172_x_at		205324_s_at
212832_s_at				201173_x_at		205329_s_at
212833_at				201174_s_at		205335_s_at
212852_s_at				201175_at		205355_at
212854_x_at				201176_s_at		205361_s_at
212869_x_at				201177_s_at		205362_s_at
212873_at				201178_at		205370_x_at
212898_at				201179_s_at		205394_at
212929_s_at				201180_s_at		205406_s_at
212932_at				201181_at		205417_s_at
212945_s_at				201183_s_at		205442_at
212959_s_at				201186_at		205463_s_at
212964_at				201192_s_at		205482_x_at
212967_x_at				201193_at		205527_s_at
212972_x_at				201194_at		205565_s_at
212988_x_at				201196_s_at		205583_s_at
212989_at				201197_at		205588_s_at
213009_s_at				201198_s_at		205628_at
213048_s_at				201199_s_at		205644_s_at
213073_at				201202_at		205661_s_at
213080_x_at				201205_at		205677_s_at
213088_s_at				201208_s_at		205687_at
213113_s_at				201209_at		205723_at
213120_at				201210_at		205745_x_at
213161_at				201211_s_at		205748_s_at
213182_x_at				201212_at		205807_s_at
213183_s_at				201214_s_at		205812_s_at
213187_x_at				201215_at		205849_s_at
213198_at				201217_x_at		205879_x_at
213214_x_at				201220_x_at		205967_at
213226_at				201221_s_at		205980_s_at
213228_at				201222_s_at		206023_at
213265_at				201223_s_at		206052_s_at
213315_x_at				201224_s_at		206055_s_at
213347_x_at				201225_s_at		206056_x_at
213350_at				201226_at		206057_x_at
213356_x_at				201227_s_at		206102_at
213377_x_at				201229_s_at		206169_x_at
213399_x_at				201231_s_at		206180_x_at
213414_s_at				201232_s_at		206218_at
213473_at				201233_at		206272_at
213476_x_at				201238_s_at		206286_s_at
213494_s_at				201239_s_at		206302_s_at
213505_s_at				201240_s_at		206323_x_at
213507_s_at				201241_at		206434_at
213511_s_at				201242_s_at		206451_at
213531_s_at				201243_s_at		206558_at
213612_x_at				201245_s_at		206559_x_at
213614_x_at				201246_s_at		206564_at
213618_at				201251_at		206571_s_at
213619_at				201252_at		206592_s_at
213646_x_at				201253_s_at		206675_s_at
213655_at				201254_x_at		206687_s_at
213671_s_at				201256_at		206709_x_at
213682_at				201257_x_at		206769_at
213699_s_at				201258_at		206790_s_at
213705_at				201259_s_at		206792_x_at
213708_s_at				201260_s_at		206861_s_at
213726_x_at				201263_at		206907_at
213738_s_at				201266_at		206916_x_at
213754_s_at				201268_at		206918_s_at
213757_at				201271_s_at		206922_at
213762_x_at				201273_s_at		206936_x_at
213793_s_at				201274_at		206976_s_at
213798_s_at				201275_at		206993_at
213811_x_at				201277_s_at		207030_s_at
213813_x_at				201279_s_at		207040_s_at
213843_x_at				201281_at		207069_s_at
213864_s_at				201285_at		207132_x_at
213867_x_at				201290_at		207156_at
213879_at				201291_s_at		207157_s_at
213881_x_at				201292_at		207158_at
213890_x_at				201293_x_at		207165_at
213907_at				201296_s_at		207168_s_at
213911_s_at				201298_s_at		207196_s_at
213941_x_at				201303_at		207243_s_at
213976_at				201305_x_at		207320_x_at
214003_x_at				201306_s_at		207335_x_at
214041_x_at				201307_at		207338_s_at
214047_s_at				201313_at		207365_x_at
214055_x_at				201316_at		207466_at
214080_x_at				201317_s_at		207474_at
214092_x_at				201318_s_at		207493_x_at
214096_s_at				201319_at		207507_s_at
214112_s_at				201320_at		207508_at
214143_x_at				201321_s_at		207513_s_at
214149_s_at				201322_at		207573_x_at
214198_s_at				201323_at		207585_s_at
214205_x_at				201326_at		207598_x_at
214214_s_at				201327_s_at		207608_x_at
214221_at				201336_at		207618_s_at
214231_s_at				201337_s_at		207628_s_at
214243_s_at				201338_x_at		207646_s_at
214244_s_at				201342_at		207654_x_at
214246_x_at				201343_at		207666_x_at
214259_s_at				201345_s_at		207668_x_at
214301_s_at				201346_at		207688_s_at
214315_x_at				201351_s_at		207730_x_at
214316_x_at				201352_at		207738_s_at
214317_x_at				201353_s_at		207783_x_at
214327_x_at				201358_s_at		207796_x_at
214328_s_at				201359_at		207813_s_at
214394_x_at				201362_at		207855_s_at
214395_x_at				201364_s_at		207876_s_at
214431_at				201371_s_at		207900_at
214440_at				201375_s_at		207918_s_at
214629_x_at				201376_s_at		207939_x_at
214665_s_at				201377_at		207941_s_at
214666_x_at				201378_s_at		207974_s_at
214709_s_at				201379_s_at		207980_s_at
214710_s_at				201381_x_at		207988_s_at
214737_x_at				201385_at		208002_s_at
214741_at				201386_s_at		208022_s_at
214743_at				201387_s_at		208030_s_at
214749_s_at				201390_s_at		208072_s_at
214828_s_at				201391_at		208073_x_at
214879_x_at				201394_s_at		208079_s_at
214889_at				201395_at		208082_x_at
214902_x_at				201396_s_at		208113_x_at
214924_s_at				201399_s_at		208117_s_at
214948_s_at				201400_at		208137_x_at
214957_at				201401_s_at		208141_s_at
214985_at				201403_s_at		208152_s_at
214988_s_at				201405_s_at		208159_x_at
214997_at				201406_at		208185_x_at
215000_s_at				201407_s_at		208246_x_at
215016_x_at				201409_s_at		208247_at
215063_x_at				201410_at		208248_x_at
215067_x_at				201412_at		208264_s_at
215146_s_at				201413_at		208286_x_at
215153_at				201414_s_at		208289_s_at
215157_x_at				201415_at		208313_s_at
215158_s_at				201416_at		208370_s_at
215208_x_at				201417_at		208384_s_at
215218_s_at				201419_at		208398_s_at
215235_at				201420_s_at		208481_at
215359_x_at				201423_s_at		208541_x_at
215373_x_at				201424_s_at		208598_s_at
215380_s_at				201426_s_at		208616_s_at
215438_x_at				201429_s_at		208617_s_at
215445_x_at				201433_s_at		208623_s_at
215450_at				201434_at		208630_at
215691_x_at				201435_s_at		208632_at
215718_s_at				201437_s_at		208635_x_at
215737_x_at				201439_at		208638_at
215785_s_at				201441_at		208639_x_at
215804_at				201443_s_at		208641_s_at
215823_x_at				201445_at		208642_s_at
215933_s_at				201450_s_at		208643_s_at
215995_x_at				201453_x_at		208645_s_at
216028_at				201454_s_at		208646_at
216060_s_at				201456_s_at		208647_at
216091_s_at				201457_x_at		208652_at
216092_s_at				201458_s_at		208653_s_at
216210_x_at				201459_at		208655_at
216229_x_at				201461_s_at		208668_x_at
216290_x_at				201463_s_at		208672_s_at
216342_x_at				201467_s_at		208673_s_at
216396_s_at				201469_s_at		208674_x_at
216428_x_at				201471_s_at		208680_at
216442_x_at				201472_at		208683_at
216457_s_at				201475_x_at		208687_x_at
216470_x_at				201476_s_at		208690_s_at
216558_x_at				201477_s_at		208691_at
216607_s_at				201478_s_at		208694_at
216652_s_at				201479_at		208695_s_at
216691_at				201480_s_at		208708_x_at
216944_s_at				201483_s_at		208709_s_at
216954_x_at				201484_at		208713_at
217016_x_at				201487_at		208718_at
217047_s_at				201488_x_at		208720_s_at
217140_s_at				201489_at		208724_s_at
217150_s_at				201491_at		208727_s_at
217256_x_at				201492_s_at		208731_at
217276_x_at				201493_s_at		208732_at
217286_s_at				201498_at		208738_x_at
217301_x_at				201499_s_at		208739_x_at
217446_x_at				201500_s_at		208742_s_at
217491_x_at				201501_s_at		208746_x_at
217570_x_at				201502_s_at		208749_x_at
217588_at				201503_at		208752_x_at
217643_x_at				201504_s_at		208753_s_at
217673_x_at				201505_at		208756_at
217693_x_at				201507_at		208766_s_at
217695_x_at				201509_at		208768_x_at
217704_x_at				201512_s_at		208775_at
217708_x_at				201513_at		208778_s_at
217714_x_at				201515_s_at		208780_x_at
217715_x_at				201516_at		208785_s_at
217717_s_at				201517_at		208787_at
217719_at				201518_at		208794_s_at
217720_at				201519_at		208795_s_at
217722_s_at				201520_s_at		208796_s_at
217727_x_at				201521_s_at		208799_at
217740_x_at				201522_x_at		208801_at
217742_s_at				201523_x_at		208805_at
217756_x_at				201524_x_at		208809_s_at
217758_s_at				201527_at		208815_x_at
217768_at				201528_at		208825_x_at
217803_at				201529_s_at		208826_x_at
217807_s_at				201530_x_at		208828_at
217809_at				201532_at		208833_s_at
217812_at				201533_at		208834_x_at
217820_s_at				201534_s_at		208837_at
217835_x_at				201541_s_at		208840_s_at
217839_at				201542_at		208841_s_at
217892_s_at				201543_s_at		208843_s_at
217901_at				201544_x_at		208845_at
217923_at				201546_at		208852_s_at
217926_at				201548_s_at		208855_s_at
217938_s_at				201549_x_at		208856_x_at
217947_at				201550_x_at		208857_s_at
217952_x_at				201552_at		208864_s_at
217958_at				201553_s_at		208868_s_at
217982_s_at				201554_x_at		208869_s_at
217985_s_at				201555_at		208870_x_at
217991_x_at				201558_at		208874_x_at
217993_s_at				201561_s_at		208897_s_at
218007_s_at				201565_s_at		208898_at
218047_at				201567_s_at		208899_x_at
218065_s_at				201568_at		208904_s_at
218073_s_at				201569_s_at		208905_at
218100_s_at				201570_at		208909_at
218107_at				201573_s_at		208911_s_at
218108_at				201574_at		208913_at
218126_at				201575_at		208918_s_at
218132_s_at				201576_s_at		208921_s_at
218137_s_at				201579_at		208923_at
218150_at				201583_s_at		208924_at
218171_at				201584_s_at		208929_x_at
218191_s_at				201585_s_at		208942_s_at
218194_at				201586_s_at		208948_s_at
218200_s_at				201588_at		208956_x_at
218205_s_at				201589_at		208968_s_at
218213_s_at				201590_x_at		208969_at
218228_s_at				201591_s_at		208970_s_at
218239_s_at				201592_at		208977_x_at
218245_at				201593_s_at		208979_at
218247_s_at				201594_s_at		208980_s_at
218285_s_at				201595_s_at		208985_s_at
218297_at				201597_at		208990_s_at
218308_at				201599_at		208998_at
218311_at				201600_at		209001_s_at
218325_s_at				201602_s_at		209007_s_at
218331_s_at				201603_at		209008_x_at
218334_at				201604_s_at		209022_at
218350_s_at				201606_s_at		209030_s_at
218352_at				201607_at		209033_s_at
218373_at				201608_s_at		209036_s_at
218389_s_at				201609_x_at		209045_at
218434_s_at				201612_at		209046_s_at
218470_at				201619_at		209057_x_at
218490_s_at				201623_s_at		209058_at
218508_at				201625_s_at		209061_at
218517_at				201626_at		209063_x_at
218528_s_at				201629_s_at		209064_x_at
218543_s_at				201630_s_at		209066_x_at
218551_at				201631_s_at		209067_s_at
218585_s_at				201632_at		209069_s_at
218595_s_at				201633_s_at		209077_at
218618_s_at				201634_s_at		209089_at
218626_at				201636_at		209096_at
218640_s_at				201637_s_at		209100_at
218644_at				201640_x_at		209104_s_at
218662_s_at				201652_at		209108_at
218665_at				201653_at		209118_s_at
218671_s_at				201657_at		209122_at
218705_s_at				201659_s_at		209130_at
218719_s_at				201661_s_at		209134_s_at
218726_at				201662_s_at		209136_s_at
218733_at				201663_s_at		209142_s_at
218749_s_at				201664_at		209143_s_at
218762_at				201665_x_at		209146_at
218781_at				201666_at		209154_at
218803_at				201667_at		209155_s_at
218845_at				201669_s_at		209157_at
218883_s_at				201670_s_at		209161_at
218888_s_at				201671_x_at		209172_s_at
218909_at				201672_s_at		209188_x_at
218985_at				201674_s_at		209190_s_at
219001_s_at				201675_at		209191_at
219004_s_at				201676_x_at		209205_s_at
219007_at				201680_x_at		209207_s_at
219041_s_at				201682_at		209211_at
219043_s_at				201683_x_at		209214_s_at
219067_s_at				201684_s_at		209216_at
219073_s_at				201685_s_at		209224_s_at
219105_x_at				201686_x_at		209225_x_at
219110_at				201687_s_at		209233_at
219111_s_at				201688_s_at		209238_at
219121_s_at				201689_s_at		209248_at
219149_x_at				201690_s_at		209249_s_at
219226_at				201695_s_at		209251_x_at
219229_at				201696_at		209273_s_at
219272_at				201697_s_at		209291_at
219281_at				201698_s_at		209302_at
219311_at				201699_at		209303_at
219312_s_at				201701_s_at		209306_s_at
219351_at				201703_s_at		209308_s_at
219354_at				201710_at		209317_at
219450_at				201711_x_at		209320_at
219470_x_at				201712_s_at		209321_s_at
219515_at				201713_s_at		209323_at
219534_x_at				201714_at		209329_x_at
219557_s_at				201715_s_at		209332_s_at
219567_s_at				201717_at		209343_at
219573_at				201722_s_at		209358_at
219575_s_at				201723_s_at		209363_s_at
219578_s_at				201725_at		209369_at
219704_at				201726_at		209380_s_at
219711_at				201735_s_at		209382_at
219749_at				201736_s_at		209388_at
219762_s_at				201737_s_at		209389_x_at
219787_s_at				201738_at		209404_s_at
219798_s_at				201739_at		209448_at
219816_s_at				201740_at		209467_s_at
219848_s_at				201742_x_at		209472_at
219874_at				201745_at		209476_at
219901_at				201748_s_at		209482_at
219944_at				201751_at		209484_s_at
219953_s_at				201752_s_at		209487_at
219966_x_at				201753_s_at		209490_s_at
220002_at				201754_at		209492_x_at
220004_at				201756_at		209507_at
220011_at				201757_at		209510_at
220032_at				201761_at		209527_at
220071_x_at				201762_s_at		209533_s_at
220129_at				201763_s_at		209549_s_at
220190_s_at				201767_s_at		209550_at
220219_s_at				201768_s_at		209558_s_at
220239_at				201770_at		209563_x_at
220306_at				201772_at		209574_s_at
220310_at				201773_at		209575_at
220562_at				201774_s_at		209602_s_at
220668_s_at				201777_s_at		209604_s_at
220720_x_at				201778_s_at		209609_s_at
220755_s_at				201781_s_at		209628_at
220761_s_at				201782_s_at		209643_s_at
220812_s_at				201784_s_at		209644_x_at
220947_s_at				201786_s_at		209646_x_at
220951_s_at				201788_at		209654_at
220952_s_at				201794_s_at		209658_at
220960_x_at				201795_at		209659_s_at
220962_s_at				201798_s_at		209702_at
221004_s_at				201800_s_at		209710_at
221006_s_at				201802_at		209723_at
221007_s_at				201803_at		209734_at
221064_s_at				201804_x_at		209735_at
221090_s_at				201805_at		209759_s_at
221190_s_at				201807_at		209771_x_at
221210_s_at				201809_s_at		209773_s_at
221211_s_at				201811_x_at		209780_at
221419_s_at				201812_s_at		209787_s_at
221434_s_at				201816_s_at		209806_at
221474_at				201818_at		209836_x_at
221475_s_at				201821_s_at		209845_at
221476_s_at				201823_s_at		209852_x_at
221493_at				201827_at		209853_s_at
221506_s_at				201829_at		209861_s_at
221518_s_at				201830_s_at		209898_x_at
221521_s_at				201832_s_at		209900_s_at
221607_x_at				201833_at		209923_s_at
221613_s_at				201834_at		209939_x_at
221619_s_at				201837_s_at		209944_at
221626_at				201839_s_at		209947_at
221645_s_at				201840_at		209971_x_at
221688_s_at				201841_s_at		209974_s_at
221690_s_at				201844_s_at		210002_at
221699_s_at				201845_s_at		210005_at
221700_s_at				201846_s_at		210023_s_at
221726_at				201848_s_at		210024_s_at
221735_at				201849_at		210052_s_at
221741_s_at				201851_at		210053_at
221749_at				201853_s_at		210054_at
221764_at				201854_s_at		210076_x_at
221775_x_at				201855_s_at		210097_s_at
221780_s_at				201856_s_at		210098_s_at
221791_s_at				201857_at		210142_x_at
221798_x_at				201861_s_at		210149_s_at
221806_s_at				201863_at		210150_s_at
221815_at				201864_at		210183_x_at
221839_s_at				201870_at		210187_at
221842_s_at				201871_s_at		210211_s_at
221879_at				201872_s_at		210213_s_at
221891_x_at				201873_s_at		210231_x_at
221896_s_at				201876_at		210242_x_at
221935_s_at				201881_s_at		210272_at
221943_x_at				201883_s_at		210283_x_at
222028_at				201885_s_at		210293_s_at
222036_s_at				201887_at		210312_s_at
222047_s_at				201888_s_at		210319_x_at
222077_s_at				201890_at		210367_s_at
222112_at				201891_s_at		210386_s_at
222182_s_at				201892_s_at		210394_x_at
222212_s_at				201894_s_at		210396_s_at
222229_x_at				201897_s_at		210406_s_at
222252_x_at				201898_s_at		210427_x_at
222291_at				201899_s_at		210434_x_at
222297_x_at				201900_s_at		210448_s_at
222341_x_at				201901_s_at		210453_x_at
222388_s_at				201903_at		210466_s_at
222389_s_at				201904_s_at		210492_at
222408_s_at				201909_at		210501_x_at
222409_at				201912_s_at		210517_s_at
222420_s_at				201913_s_at		210527_x_at
222437_s_at				201914_s_at		210532_s_at
222457_s_at				201917_s_at		210567_s_at
222465_at				201918_at		210574_s_at
222467_s_at				201919_at		210580_x_at
222495_at				201920_at		210633_x_at
222500_at				201922_at		210645_s_at
222550_at				201923_at		210646_x_at
222562_s_at				201924_at		210648_x_at
222601_at				201926_s_at		210676_x_at
222610_s_at				201930_at		210679_x_at
222619_at				201931_at		210686_x_at
222641_s_at				201933_at		210691_s_at
222646_s_at				201934_at		210710_at
222647_at				201935_s_at		210715_s_at
222660_s_at				201938_at		210748_at
222680_s_at				201940_at		210757_x_at
222683_at				201942_s_at		210759_s_at
222762_x_at				201943_s_at		210762_s_at
222781_s_at				201944_at		210766_s_at
222823_at				201946_s_at		210774_s_at
222851_at				201947_s_at		210776_x_at
222870_s_at				201948_at		210784_x_at
222968_at				201950_x_at		210811_s_at
222978_at				201953_at		210825_s_at
222983_s_at				201955_at		210835_s_at
222985_at				201956_s_at		210891_s_at
222989_s_at				201959_s_at		210926_at
222990_at				201963_at		210927_x_at
222992_s_at				201964_at		210949_s_at
223001_at				201966_at		210970_s_at
223006_s_at				201967_at		210980_s_at
223015_at				201968_s_at		210981_s_at
223032_x_at				201970_s_at		210986_s_at
223035_s_at				201972_at		211023_at
223049_at				201973_s_at		211025_x_at
223051_at				201974_s_at		211036_x_at
223060_at				201975_at		211040_x_at
223082_at				201976_s_at		211043_s_at
223086_x_at				201978_s_at		211047_x_at
223098_s_at				201986_at		211058_x_at
223104_at				201987_at		211060_x_at
223105_s_at				201991_s_at		211065_x_at
223124_s_at				201993_x_at		211068_x_at
223144_s_at				201994_at		211069_s_at
223151_at				201996_s_at		211072_x_at
223157_at				201999_s_at		211073_x_at
223174_at				202000_at		211074_at
223195_s_at				202001_s_at		211133_x_at
223208_at				202003_s_at		211135_x_at
223245_at				202006_at		211185_s_at
223297_at				202010_s_at		211270_x_at
223312_at				202011_at		211275_s_at
223329_x_at				202016_at		211277_x_at
223376_s_at				202021_x_at		211296_x_at
223386_at				202024_at		211305_x_at
223395_at				202025_x_at		211325_x_at
223403_s_at				202026_at		211337_s_at
223419_at				202028_s_at		211345_x_at
223445_at				202029_x_at		211349_at
223468_s_at				202031_s_at		211375_s_at
223531_x_at				202033_s_at		211378_x_at
223538_at				202034_x_at		211388_s_at
223548_at				202038_at		211406_at
223556_at				202040_s_at		211407_at
223656_s_at				202042_at		211445_x_at
223666_at				202043_s_at		211452_x_at
223741_s_at				202049_s_at		211454_x_at
223760_s_at				202053_s_at		211458_s_at
223866_at				202057_at		211464_x_at
223880_x_at				202058_s_at		211487_x_at
223907_s_at				202059_s_at		211509_s_at
224129_s_at				202060_at		211542_x_at
224159_x_at				202061_s_at		211547_s_at
224187_x_at				202064_s_at		211600_at
224279_s_at				202066_at		211615_s_at
224284_x_at				202069_s_at		211623_s_at
224288_x_at				202074_s_at		211628_x_at
224299_x_at				202076_at		211662_s_at
224300_x_at				202077_at		211666_x_at
224309_s_at				202078_at		211682_x_at
224326_s_at				202080_s_at		211684_s_at
224334_s_at				202082_s_at		211697_x_at
224346_at				202083_s_at		211698_at
224375_at				202084_s_at		211707_s_at
224436_s_at				202087_s_at		211709_s_at
224452_s_at				202088_at		211710_x_at
224480_s_at				202089_s_at		211711_s_at
224511_s_at				202090_s_at		211720_x_at
224520_s_at				202093_s_at		211724_x_at
224549_x_at				202094_at		211727_s_at
224562_at				202095_s_at		211730_s_at
224585_x_at				202097_at		211747_s_at
224593_at				202102_s_at		211750_x_at
224594_x_at				202103_at		211752_s_at
224603_at				202105_at		211754_s_at
224619_at				202109_at		211755_s_at
224622_at				202110_at		211758_x_at
224635_s_at				202113_s_at		211762_s_at
224675_at				202114_at		211764_s_at
224681_at				202116_at		211765_x_at
224695_at				202121_s_at		211778_s_at
224700_at				202122_s_at		211780_x_at
224703_at				202124_s_at		211787_s_at
224704_at				202126_at		211842_s_at
224713_at				202127_at		211909_x_at
224715_at				202129_s_at		211918_x_at
224732_at				202130_at		211931_s_at
224741_x_at				202131_s_at		211932_at
224745_x_at				202138_x_at		211933_s_at
224747_at				202140_s_at		211935_at
224761_at				202141_s_at		211936_at
224786_at				202142_at		211937_at
224799_at				202144_s_at		211939_x_at
224809_x_at				202146_at		211941_s_at
224815_at				202147_s_at		211942_x_at
224834_at				202151_s_at		211943_x_at
224841_x_at				202153_s_at		211945_s_at
224874_at				202154_x_at		211951_at
224906_at				202155_s_at		211954_s_at
224949_at				202160_at		211956_s_at
224960_at				202162_s_at		211959_at
224979_s_at				202164_s_at		211960_s_at
225010_at				202165_at		211970_x_at
225020_at				202166_s_at		211974_x_at
225035_x_at				202167_s_at		211978_x_at
225065_x_at				202168_at		211983_x_at
225068_at				202170_s_at		211986_at
225081_s_at				202174_s_at		211987_at
225101_s_at				202180_s_at		211989_at
225115_at				202183_s_at		211996_s_at
225135_at				202184_s_at		211997_x_at
225171_at				202189_x_at		211999_at
225172_at				202190_at		212004_at
225199_at				202195_s_at		212008_at
225250_at				202197_at		212018_s_at
225281_at				202198_s_at		212031_at
225285_at				202199_s_at		212034_s_at
225298_at				202200_s_at		212038_s_at
225299_at				202201_at		212039_x_at
225307_at				202209_at		212042_x_at
225312_at				202211_at		212043_at
225326_at				202213_s_at		212044_s_at
225327_at				202214_s_at		212047_s_at
225331_at				202216_x_at		212048_s_at
225340_s_at				202220_at		212050_at
225352_at				202221_s_at		212071_s_at
225362_at				202224_at		212072_s_at
225370_at				202225_at		212077_at
225392_at				202227_s_at		212082_s_at
225413_at				202228_s_at		212089_at
225450_at				202230_s_at		212099_at
225470_at				202231_at		212102_s_at
225494_at				202232_s_at		212115_at
225496_s_at				202233_s_at		212116_at
225528_at				202234_s_at		212129_at
225535_s_at				202235_at		212130_x_at
225545_at				202236_s_at		212132_at
225554_s_at				202240_at		212137_at
225562_at				202243_s_at		212138_at
225579_at				202244_at		212139_at
225610_at				202245_at		212145_at
225623_at				202246_s_at		212149_at
225655_at				202249_s_at		212155_at
225664_at				202251_at		212168_at
225676_s_at				202252_at		212176_at
225679_at				202255_s_at		212181_s_at
225706_at				202257_s_at		212183_at
225712_at				202258_s_at		212184_s_at
225733_at				202262_x_at		212199_at
225761_at				202264_s_at		212200_at
225824_at				202265_at		212207_at
225864_at				202266_at		212209_at
225887_at				202268_s_at		212215_at
225908_at				202272_s_at		212219_at
225924_at				202275_at		212227_x_at
225970_at				202276_at		212242_at
226000_at				202279_at		212250_at
226010_at				202283_at		212254_s_at
226048_at				202288_at		212261_at
226054_at				202292_x_at		212265_at
226075_at				202293_at		212270_x_at
226077_at				202296_s_at		212274_at
226154_at				202298_at		212276_at
226271_at				202299_s_at		212284_x_at
226275_at				202300_at		212287_at
226352_at				202301_s_at		212295_s_at
226377_at				202302_s_at		212296_at
226394_at				202303_x_at		212322_at
226422_at				202305_s_at		212333_at
226453_at				202306_at		212335_at
226465_s_at				202313_at		212342_at
226527_at				202314_at		212350_at
226538_at				202318_s_at		212352_s_at
226562_at				202322_s_at		212355_at
226637_at				202323_s_at		212362_at
226650_at				202324_s_at		212365_at
226670_s_at				202325_s_at		212372_at
226681_at				202330_s_at		212381_at
226740_x_at				202333_s_at		212383_at
226753_at				202334_s_at		212391_x_at
226765_at				202343_x_at		212397_at
226787_at				202345_s_at		212401_s_at
226844_at				202346_at		212412_at
226845_s_at				202347_s_at		212426_s_at
226881_at				202348_s_at		212432_at
226941_at				202349_at		212433_x_at
226956_at				202352_s_at		212438_at
226961_at				202354_s_at		212440_at
227019_at				202355_s_at		212441_at
227021_at				202356_s_at		212449_s_at
227022_at				202362_at		212455_at
227024_s_at				202368_s_at		212457_at
227026_at				202369_s_at		212460_at
227167_s_at				202370_s_at		212461_at
227376_at				202373_s_at		212474_at
227538_at				202379_s_at		212476_at
227541_at				202384_s_at		212481_s_at
227568_at				202387_at		212502_at
227609_at				202388_at		212507_at
227621_at				202391_at		212509_s_at
227623_at				202392_s_at		212514_x_at
227636_at				202393_s_at		212519_at
227711_at				202394_s_at		212533_at
227801_at				202396_at		212537_x_at
227876_at				202399_s_at		212553_at
227895_at				202405_at		212566_at
227997_at				202406_s_at		212568_s_at
228009_x_at				202408_s_at		212578_x_at
228028_at				202412_s_at		212581_x_at
228098_s_at				202413_s_at		212589_at
228158_at				202414_at		212590_at
228217_s_at				202415_s_at		212591_at
228222_at				202416_at		212593_s_at
228223_at				202417_at		212600_s_at
228244_at				202419_at		212610_at
228281_at				202420_s_at		212612_at
228297_at				202423_at		212626_x_at
228324_at				202425_x_at		212635_at
228332_s_at				202427_s_at		212637_s_at
228386_s_at				202428_x_at		212639_x_at
228468_at				202431_s_at		212643_at
228473_at				202432_at		212644_s_at
228498_at				202433_at		212652_s_at
228517_at				202442_at		212661_x_at
228549_at				202444_s_at		212664_at
228568_at				202451_at		212681_at
228652_at				202453_s_at		212683_at
228662_at				202460_s_at		212685_s_at
228690_s_at				202461_at		212697_at
228729_at				202462_s_at		212709_at
228802_at				202464_s_at		212712_at
228810_at				202466_at		212716_s_at
228897_at				202467_s_at		212718_at
228927_at				202469_s_at		212723_at
228928_x_at				202471_s_at		212734_x_at
228968_at				202479_s_at		212737_at
228970_at				202483_s_at		212749_s_at
228980_at				202486_at		212761_at
229003_x_at				202487_s_at		212769_at
229067_at				202491_s_at		212774_at
229073_at				202492_at		212781_at
229091_s_at				202494_at		212788_x_at
229104_s_at				202495_at		212790_x_at
229174_at				202497_x_at		212802_s_at
229178_at				202498_s_at		212808_at
229255_x_at				202499_s_at		212809_at
229263_at				202500_at		212824_at
229312_s_at				202505_at		212826_s_at
229326_at				202506_at		212835_at
229337_at				202511_s_at		212836_at
229355_at				202516_s_at		212841_s_at
229400_at				202519_at		212846_at
229420_at				202521_at		212854_x_at
229447_x_at				202522_at		212857_x_at
229458_s_at				202527_s_at		212867_at
229475_at				202529_at		212869_x_at
229478_x_at				202530_at		212896_at
229490_s_at				202532_s_at		212898_at
229518_at				202533_s_at		212904_at
229538_s_at				202537_s_at		212917_x_at
229563_s_at				202539_s_at		212919_at
229576_s_at				202540_s_at		212920_at
229630_s_at				202543_s_at		212922_s_at
229671_s_at				202544_at		212929_s_at
229744_at				202546_at		212932_at
229766_at				202550_s_at		212933_x_at
229845_at				202553_s_at		212952_at
229861_at				202554_s_at		212959_s_at
229980_s_at				202555_s_at		212964_at
230202_at				202556_s_at		212967_x_at
230353_at				202557_at		212971_at
230466_s_at				202558_s_at		212972_x_at
230519_at				202559_x_at		212988_x_at
230591_at				202560_s_at		212993_at
230621_at				202567_at		213011_s_at
230623_x_at				202568_s_at		213031_s_at
230626_at				202569_s_at		213037_x_at
230714_s_at				202573_at		213039_at
230759_at				202577_s_at		213048_s_at
230793_at				202579_x_at		213056_at
230854_at				202581_at		213062_at
230998_at				202582_s_at		213064_at
231002_s_at				202583_s_at		213080_x_at
231196_x_at				202586_at		213086_s_at
231385_at				202589_at		213088_s_at
231474_at				202591_s_at		213097_s_at
231500_s_at				202592_at		213101_s_at
231588_at				202596_at		213105_s_at
231756_at				202598_at		213114_at
231784_s_at				202601_s_at		213129_s_at
231870_s_at				202602_s_at		213133_s_at
231874_at				202603_at		213149_at
231895_at				202605_at		213151_s_at
231903_x_at				202606_s_at		213182_x_at
231907_at				202610_s_at		213188_s_at
231971_at				202613_at		213198_at
231988_x_at				202614_at		213203_at
232075_at				202622_s_at		213212_x_at
232247_at				202623_at		213214_x_at
232347_x_at				202631_s_at		213226_at
232382_s_at				202632_at		213237_at
232424_at				202633_at		213274_s_at
232469_x_at				202634_at		213275_x_at
232510_s_at				202635_s_at		213287_s_at
232626_at				202641_at		213297_at
232665_x_at				202642_s_at		213300_at
232692_at				202646_s_at		213301_x_at
232720_at				202648_at		213302_at
232765_x_at				202649_x_at		213342_at
232806_s_at				202653_s_at		213344_s_at
232811_x_at				202654_x_at		213347_x_at
232926_x_at				202655_at		213350_at
233093_s_at				202657_s_at		213356_x_at
233179_x_at				202658_at		213366_x_at
233186_s_at				202666_s_at		213377_x_at
233252_s_at				202668_at		213379_at
233341_s_at				202670_at		213384_x_at
233810_x_at				202672_s_at		213390_at
233864_s_at				202673_at		213399_x_at
233936_s_at				202675_at		213408_s_at
234037_s_at				202677_at		213414_s_at
234294_x_at				202678_at		213453_x_at
234347_s_at				202679_at		213476_x_at
234464_s_at				202680_at		213477_x_at
234653_at				202681_at		213503_x_at
234697_x_at				202682_s_at		213505_s_at
234725_s_at				202683_s_at		213507_s_at
234734_s_at				202684_s_at		213513_x_at
234969_s_at				202690_s_at		213550_s_at
234974_at				202691_at		213553_x_at
234987_at				202693_s_at		213564_x_at
235055_x_at				202696_at		213571_s_at
235089_at				202697_at		213572_s_at
235237_at				202698_x_at		213578_at
235301_at				202703_at		213581_at
235589_s_at				202705_at		213583_x_at
235615_at				202706_s_at		213588_x_at
235694_at				202713_s_at		213594_x_at
235753_at				202718_at		213608_s_at
235792_x_at				202719_s_at		213612_x_at
235849_at				202722_s_at		213614_x_at
235938_at				202725_at		213619_at
235948_at				202727_s_at		213635_s_at
236044_at				202730_s_at		213642_at
236205_at				202731_at		213645_at
236267_at				202734_at		213646_x_at
236491_at				202735_at		213655_at
236494_x_at				202738_s_at		213671_s_at
236542_at				202743_at		213682_at
236677_at				202745_at		213687_s_at
236730_at				202749_at		213699_s_at
236776_at				202750_s_at		213702_x_at
236814_at				202751_at		213704_at
236915_at				202753_at		213705_at
237147_at				202754_at		213708_s_at
237266_at				202757_at		213726_x_at
237335_at				202760_s_at		213735_s_at
237461_at				202761_s_at		213736_at
237475_x_at				202763_at		213738_s_at
237570_x_at				202776_at		213741_s_at
237819_at				202777_at		213754_s_at
237940_s_at				202778_s_at		213757_at
238042_at				202779_s_at		213762_x_at
238075_at				202781_s_at		213766_x_at
238124_at				202783_at		213791_at
238184_at				202786_at		213801_x_at
238218_at				202795_x_at		213811_x_at
238607_at				202797_at		213813_x_at
238878_at				202798_at		213835_x_at
238990_x_at				202799_at		213840_s_at
239020_at				202801_at		213846_at
239061_at				202809_s_at		213857_s_at
239288_at				202810_at		213860_x_at
239333_x_at				202811_at		213864_s_at
239459_s_at				202816_s_at		213866_at
239578_at				202819_s_at		213867_x_at
239603_x_at				202823_at		213877_x_at
239738_at				202824_s_at		213879_at
239857_at				202826_at		213881_x_at
240031_at				202829_s_at		213890_x_at
240042_at				202832_at		213892_s_at
240229_at				202836_s_at		213907_at
240309_at				202837_at		213911_s_at
240313_at				202838_at		213918_s_at
240570_at				202839_s_at		213923_at
240897_at				202840_at		213941_x_at
241065_x_at				202842_s_at		213964_x_at
241223_x_at				202843_at		213969_x_at
241382_at				202844_s_at		214001_x_at
241520_x_at				202845_s_at		214003_x_at
241550_at				202850_at		214016_s_at
241615_x_at				202854_at		214020_x_at
241704_x_at				202858_at		214021_x_at
241799_x_at				202866_at		214022_s_at
241993_x_at				202868_s_at		214023_x_at
242123_at				202870_s_at		214039_s_at
242128_at				202872_at		214041_x_at
242131_at				202874_s_at		214042_s_at
242162_at				202882_x_at		214056_at
242195_x_at				202883_s_at		214057_at
242334_at				202886_s_at		214080_x_at
242348_at				202892_at		214086_s_at
242354_at				202899_s_at		214096_s_at
242364_x_at				202900_s_at		214109_at
242369_x_at				202902_s_at		214112_s_at
242447_at				202904_s_at		214116_at
242515_x_at				202905_x_at		214119_s_at
242560_at				202906_s_at		214124_x_at
242838_at				202909_at		214140_at
242855_at				202911_at		214143_x_at
242879_x_at				202918_s_at		214149_s_at
242959_at				202924_s_at		214150_x_at
243077_at				202929_s_at		214155_s_at
243268_at				202930_s_at		214157_at
243287_s_at				202932_at		214182_at
243312_at				202933_s_at		214198_s_at
243365_s_at				202934_at		214200_s_at
243442_x_at				202937_x_at		214203_s_at
243642_x_at				202938_x_at		214205_x_at
244495_x_at				202939_at		214211_at
244571_s_at				202941_at		214214_s_at
244644_at				202951_at		214224_s_at
244765_at				202954_at		214244_s_at
244842_x_at				202956_at		214257_s_at
32723_at				202960_s_at		214259_s_at
34858_at				202961_s_at		214263_x_at
35148_at				202968_s_at		214271_x_at
35201_at				202969_at		214274_s_at
35254_at				202972_s_at		214280_x_at
36566_at				202973_x_at		214285_at
38158_at				202975_s_at		214288_s_at
39318_at				202976_s_at		214315_x_at
39729_at				202979_s_at		214316_x_at
40016_g_at				202980_s_at		214317_x_at
40189_at				202981_x_at		214323_s_at
40255_at				202983_at		214327_x_at
44783_s_at				202984_s_at		214328_s_at
45633_at				202985_s_at		214351_x_at
45714_at				203008_x_at		214354_x_at
45828_at				203011_at		214356_s_at
47553_at				203012_x_at		214363_s_at
48659_at				203017_s_at		214368_at
52731_at				203025_at		214369_s_at
52741_at				203034_s_at		214394_x_at
53202_at				203035_s_at		214395_x_at
55705_at				203044_at		214431_at
56829_at				203046_s_at		214435_x_at
56919_at				203048_s_at		214440_at
58308_at				203053_at		214452_at
58367_s_at				203054_s_at		214512_s_at
59999_at				203062_s_at		214594_x_at
64408_s_at				203064_s_at		214605_x_at
64900_at				203067_at		214611_at
AFFX-HSAC07/X00351_3_at				203068_at		214626_s_at
AFFX-HUMGAPDH/M33197_3_at				203076_s_at		214656_x_at
AFFX-HUMRGE/M10098_3_at				203077_s_at		214662_at
AFFX-HUMRGE/M10098_5_at				203079_s_at		214665_s_at
AFFX-HUMRGE/M10098_M_at				203082_at		214666_x_at
AFFX-M27830_M_at				203087_s_at		214683_s_at
				203089_s_at		214703_s_at
				203091_at		214707_x_at
				203095_at		214709_s_at
				203096_s_at		214710_s_at
				203097_s_at		214715_x_at
				203102_s_at		214731_at
				203103_s_at		214737_x_at
				203104_at		214749_s_at
				203105_s_at		214751_at
				203107_x_at		214771_x_at
				203109_at		214800_x_at
				203112_s_at		214801_at
				203113_s_at		214858_at
				203114_at		214864_s_at
				203119_at		214869_x_at
				203120_at		214882_s_at
				203126_at		214902_x_at
				203133_at		214937_x_at
				203135_at		214938_x_at
				203136_at		214946_x_at
				203137_at		214948_s_at
				203138_at		214988_s_at
				203145_at		215000_s_at
				203152_at		215001_s_at
				203157_s_at		215016_x_at
				203158_s_at		215017_s_at
				203159_at		215019_x_at
				203160_s_at		215063_x_at
				203166_at		215067_x_at
				203171_s_at		215088_s_at
				203173_s_at		215089_s_at
				203175_at		215091_s_at
				203176_s_at		215093_at
				203177_x_at		215096_s_at
				203181_x_at		215127_s_at
				203182_s_at		215136_s_at
				203190_at		215146_s_at
				203192_at		215158_s_at
				203194_s_at		215165_x_at
				203197_s_at		215171_s_at
				203200_s_at		215179_x_at
				203201_at		215182_x_at
				203203_s_at		215200_x_at
				203207_s_at		215203_at
				203208_s_at		215207_x_at
				203211_s_at		215208_x_at
[truncated: 7,817 more rows]

## Sheet: Supplementary Table 2
Supplementary Table 2. Change Point gene sets and associated over-represented gene ontologies (GO) and canonical pathways. For each change point, probes and associated gene ids are shown in the left-side columns. Associated over-represeneted gene ontology (p<0.05) are shown in the centre. Associated over-represeneted KEGG and REACTOME pathways (p<0.05) are shown on the right.
Change point 1									Change point 2									Change point 3									Change point 4									Change point 5									Change point 6
Probes	Gene Symbol		Gene Ontology	P-Value		Kegg and Reactome Pathways	P-Value		Probes	Gene Symbol		Gene Ontology	P-Value		Kegg and Reactome Pathways	P-Value		Probes	Gene Symbol		Gene Ontology	P-Value		Kegg and Reactome Pathways	P-Value		Probes	Gene Symbol		Gene Ontology	P-Value		Kegg and Reactome Pathways	P-Value		Probes	Gene Symbol		Gene Ontology	P-Value		Kegg and Reactome Pathways	P-Value		Probes	Gene Symbol		Gene Ontology	P-Value
1316_at	THRA		protein complex assembly	0.00046		Pathways in cancer	0.017		1552761_at	SLC16A11		extracellular exosome	1.7e-09		Metabolic pathways	8.8e-05		1552553_a_at	NLRC4		poly(A) RNA binding	0.0041		R-HSA-2393930	0.031		1553220_at	FAM117B		poly(A) RNA binding	9.1e-23		Ribosome	5.2e-05		1552851_at	ZSCAN4		poly(A) RNA binding	5.8e-16		Spliceosome	7.4e-10		1553199_at	DCAF4L2		glycoprotein 6-alpha-L-fucosyltransferase activity	0.0035
1552291_at	PIGX		cell junction	0.0006		Cell adhesion molecules (CAMs)	0.034		1553258_at	FLJ30679		cell-cell adherens junction	0.00023		Biosynthesis of antibiotics	0.0013		1553185_at	RASEF		nucleotide binding	0.019					1553984_s_at	DTYMK		nucleoplasm	3.3e-18		Mitochondrial translation elongation	5.7e-05		1553698_a_at	CCSAP		nucleoplasm	1.7e-14		mRNA Splicing - Major Pathway	6.2e-06		1554456_a_at	LINS1		protein glycosylation in Golgi	0.0036
1552478_a_at	IRF6		neuron migration	0.0011		Regulation of insulin secretion	0.047		1553978_at	BORCS8		cell-cell adhesion	0.00023		Oxidative phosphorylation	0.011		1555231_a_at	B3GALT5-AS1		nucleoplasm	0.027					1554015_a_at	CHD2		nucleolus	1.2e-12		Mitochondrial translation initiation	5.7e-05		1554082_a_at	NOL9		nucleolus	2.5e-14		Pink/Parkin Mediated Mitophagy	0.0012		1554523_a_at	CNNM2		GDP-L-fucose metabolic process	0.0036
1552510_at	SLC34A3		sensory perception of sound	0.0013					1556588_at	ST20-AS1		membrane tubulation	0.00027		R-HSA-983712	0.03		1556004_at	LOC101928817		cytosol	0.03					1554170_a_at	MBLAC1		protein binding	1.2e-11		Mitochondrial translation termination	5.7e-05		1554509_a_at	FAM188A		RNA splicing	1.3e-10		Ribosome biogenesis in eukaryotes	0.002		1558094_s_at	CCDC174		protein N-linked glycosylation via asparagine	0.023
1552515_at	HIPK1		cell-cell junction	0.0019					1559097_at	LINC01550		cadherin binding involved in cell-cell adhesion	0.00033		Epithelial cell signaling in Helicobacter pylori infection	0.03		1558021_at	RABEPK		nucleobase-containing small molecule catabolic process	0.03					1554309_at	EIF4G3		mitochondrial inner membrane	2.1e-09		Respiratory electron transport	6.3e-05		1561615_s_at	SLC8A1		nucleus	2.3e-10		Macroautophagy	0.0042		1558622_a_at	ZNF548		entrainment of circadian clock by photoperiod	0.025
1552713_a_at	SLC4A1		terminal bouton	0.0022					1559190_s_at	RDH13		digestive tract development	0.00098		Collecting duct acid secretion	0.03		1559132_at	TMEM80		zinc II ion transport	0.034					1554844_at	EYA3		mitochondrion	1.1e-08		Mitochondrial protein import	0.00012		1564053_a_at	YTHDF3		protein binding	5.2e-09		PPARA activates gene expression	0.0047		200751_s_at	HNRNPC		Golgi cisterna membrane	0.036
1552726_at	ADAMTS17		lysosomal membrane	0.0028					1561232_at	CASC11		recycling endosome membrane	0.0014		Purine metabolism	0.032		1559412_at	MIR99AHG		Golgi apparatus	0.034					1554906_a_at	MPHOSPH6		nucleus	1.1e-07		Huntington's disease	0.00028		1564403_at	GVQW1		mRNA splicing, via spliceosome	5.2e-08		Regulation of autophagy	0.0076		201399_s_at	TRAM1
1552872_at	ASMTL-AS1		transport	0.004					1562391_at	B3GALNT2		endoplasmic reticulum	0.0018		R-HSA-2682334	0.034		1560895_at	LOC645188		RNA binding	0.04					1555351_s_at	PPHLN1		cytoplasm	1.7e-06		Oxidative phosphorylation	0.00095		1567214_a_at	PNN		mRNA processing	2e-06		RNA transport	0.0088		201698_s_at	SRSF9
1553047_at	PIP4K2B		negative regulation of neuron apoptotic process	0.0054					1564064_a_at	ATP11B		membrane budding	0.0025		R-HSA-77387	0.034		1561433_at	MED15P9								1555764_s_at	TIMM10		kinetochore	7.4e-06		RNA transport	0.0016		200038_s_at	C18orf32 /// RPL17 /// RPL17-C18orf32		nuclear speck	3e-06		Basal transcription factors	0.011		203988_s_at	FUT8
1553181_at	DDX31		cell proliferation	0.0061					1564637_a_at	FAM98B		lysosomal membrane	0.0032		Biosynthesis of amino acids	0.039		1562650_at	FRYL								1555950_a_at	CD55		rRNA processing	9.5e-06		R-HSA-72163	0.0021		200045_at	ABCF1		RNA binding	4.3e-06		mRNA Splicing - Minor Pathway	0.012		206018_at	FOXG1
1553365_at	DEPDC4		negative regulation of extrinsic apoptotic signaling pathway	0.0063					1569029_at	METAP1D		negative regulation of cell motility	0.0042		R-HSA-917977	0.042		1564446_at	LOC284930								1557820_at	AFG3L2		mitotic nuclear division	1.3e-05		Spliceosome	0.0038		200624_s_at	MATR3		mediator complex	1.7e-05		Antigen processing: Ubiquitination & Proteasome degradation	0.013		206207_at	CLC
1553437_at	KLHDC7A		apoptotic mitochondrial changes	0.0066					1569030_s_at	NUB1		ATP metabolic process	0.0052					1565951_s_at	CHML								1557965_at	MTERF4		RNA binding	1.6e-05		Alzheimer's disease	0.0047		200626_s_at	MATR3		RNA polymerase II transcription cofactor activity	2.9e-05		Formation of the ternary complex, and subsequently, the 43S complex	0.014		206985_at	HSD17B3
1553449_at	LINC00304		endothelial cell apoptotic process	0.0075					1569900_at	LOC101927533 /// LOC440867		endoplasmic reticulum-Golgi intermediate compartment	0.0055					201243_s_at	ATP1B1								1566342_at	SOD2		structural constituent of ribosome	1.7e-05		R-HSA-380270	0.0055		200768_s_at	MAT2A		rRNA processing	6.7e-05		SCF-beta-TrCP mediated degradation of Emi1	0.015		207213_s_at	USP2
1553466_at	CFAP47		histone acetyltransferase complex	0.0096					200076_s_at	KXD1		cell-cell contact zone	0.0085					201364_s_at	OAZ2								200027_at	NARS		nucleotide binding	2.1e-05		Parkinson's disease	0.0056		200769_s_at	MAT2A		macroautophagy	0.00011		SCF(Skp2)-mediated degradation of p27/p21	0.019		209315_at	HBS1L
1553562_at	CD8B		plasma membrane	0.011					200740_s_at	SUMO3		ion transmembrane transport	0.0091					201476_s_at	RRM1								200030_s_at	SLC25A3		mitochondrial translational elongation	2.2e-05		R-HSA-975957	0.0075		200853_at	H2AFZ		nucleic acid binding	0.00014		R-HSA-72702	0.019		214959_s_at	API5
1553756_at	GLIS3-AS1		transmembrane receptor protein tyrosine kinase signaling pathway	0.011					200783_s_at	STMN1		mitochondrial inner membrane	0.0091					202038_at	UBE4A								200031_s_at	RPS11		mitochondrial translational termination	2.4e-05		R-HSA-1799339	0.0079		200876_s_at	PSMB1		nucleotide binding	0.0002		R-HSA-72649	0.019		216917_s_at	SYCP1
1554117_at	CCDC60		cochlea development	0.012					200872_at	S100A10		post-embryonic development	0.0092					202924_s_at	PLAGL2								200037_s_at	CBX3		ribosome	3.2e-05		Non-alcoholic fatty liver disease (NAFLD)	0.0081		200892_s_at	TRA2B		transcription coactivator activity	0.00022		R-HSA-109688	0.021		219549_s_at	RTN3
1554196_at	IZUMO1		chloride channel complex	0.015					200969_at	SERP1		mitochondrial matrix	0.0098					203265_s_at	MAP2K4								200042_at	RTCB		cytosol	4.1e-05		Aminoacyl-tRNA biosynthesis	0.0083		200921_s_at	BTG1		catalytic step 2 spliceosome	0.00022		R-HSA-156827	0.022		219737_s_at	PCDH9
1554258_a_at	DNAJC5B		platelet degranulation	0.016					201121_s_at	PGRMC1		mitochondrion	0.01					203843_at	RPS6KA3								200047_s_at	YY1		translation	5.9e-05		R-HSA-159236	0.015		200959_at	FUS		Atg8 ligase activity	0.0003		R-HSA-174084	0.022		221877_at	IRGQ
1554376_s_at	HACD1		positive regulation of GTPase activity	0.016					201215_at	PLS3		retina homeostasis	0.01					203899_s_at	CRCP								200054_at	ZPR1		mitochondrial electron transport, ubiquinol to cytochrome c	0.00012		RNA degradation	0.016		201023_at	TAF7		translational initiation	0.0005		R-HSA-72706	0.023		222270_at	PPP4R3B
1554464_a_at	CRTAP		protein stabilization	0.017					201218_at	CTBP2		membrane raft	0.011					204197_s_at	RUNX3								200056_s_at	C1D		translational initiation	0.00021		R-HSA-72187	0.022		201077_s_at	SNU13		CCAAT-binding factor complex	0.00051		R-HSA-674695	0.024		222609_s_at	EXOSC1
1554518_at	GSTCD		regulation of phosphatidylinositol 3-kinase signaling	0.018					201352_at	YME1L1		membrane	0.013					204766_s_at	NUDT1								200061_s_at	RPS24		mitochondrial translation	0.00033		R-HSA-72706	0.028		201303_at	EIF4A3		ribosome biogenesis	0.00061		R-HSA-174154	0.026		224914_s_at	SARNP
1554519_at	CD80		endothelial cell differentiation	0.019					201449_at	TIA1		proton transport	0.017					205004_at	NKRF								200079_s_at	KARS		protein targeting to mitochondrion	0.00038		R-HSA-3299685	0.033		201323_at	EBNA1BP2		transcription initiation from RNA polymerase II promoter	0.00085		R-HSA-174178	0.031		226074_at	PPM1M
1554686_at	STAU2		inner ear morphogenesis	0.019					201503_at	G3BP1		intracellular membrane-bounded organelle	0.019					205217_at	TIMM8A								200091_s_at	RPS25		cell division	0.00055		R-HSA-156902	0.034		201346_at	ADIPOR2		mitotic nuclear division	0.00095		R-HSA-174184	0.031		226092_at	MPP5
1554758_a_at	CD99L2		signal transducer activity	0.019					201569_s_at	SAMM50		liver development	0.021					205493_s_at	DPYSL4								200613_at	AP2M1		microtubule organizing center organization	0.00063		R-HSA-192823	0.034		201385_at	DHX15		exon-exon junction complex	0.0011		R-HSA-2467813	0.033		227490_at	WDFY2
1554919_s_at	CFAP69		keratinocyte proliferation	0.022					201571_s_at	DCTD		negative regulation of cell migration	0.022					205732_s_at	NCOA2								200690_at	HSPA9		regulation of mRNA processing	0.00063		R-HSA-2565942	0.036		201483_s_at	SUPT4H1		nuclear matrix	0.0024		R-HSA-381340	0.041		227840_at	C2orf76
1554984_a_at	HLA-DOB		negative regulation of axon extension	0.022					201651_s_at	PACSIN2		canonical Wnt signaling pathway involved in metanephric kidney development	0.022					206189_at	UNC5C								200733_s_at	PTP4A1		mitochondrial small ribosomal subunit	0.00077		R-HSA-109688	0.038		201532_at	PSMA3		thyroid hormone receptor binding	0.0025					228495_at	GPATCH11
1554997_a_at	PTGS2		regulation of heart contraction	0.022					201921_at	GNG10		regulation of protein tyrosine kinase activity	0.022					206774_at	FRMPD1								200736_s_at	GPX1		mitochondrial matrix	0.0014		R-HSA-2467813	0.038		201543_s_at	SAR1A		regulation of response to DNA damage stimulus	0.0027					229996_s_at	PCGF5
1555040_at	LINC00612		regulation of axon extension	0.026					201972_at	ATP6V1A		protein binding	0.025					208264_s_at	EIF3J								200815_s_at	PAFAH1B1		mitochondrial intermembrane space	0.0017		R-HSA-2408557	0.039		201631_s_at	IER3		translation initiation factor activity	0.0034					238844_s_at	NPHP1
1555120_at	CD96		platelet activation	0.027					201998_at	ST6GAL1		focal adhesion	0.029					208868_s_at	GABARAPL1								200826_at	SNRPD2		aerobic respiration	0.0019		R-HSA-72764	0.039		201685_s_at	TOX4		regulation of transcription, DNA-templated	0.0044					239870_at	SPATS1
1555288_s_at	FBF1		guanyl-nucleotide exchange factor activity	0.028					202023_at	EFNA1		proton-transporting ATPase activity, rotational mechanism	0.03					209435_s_at	ARHGEF2								200840_at	KARS		mRNA splicing, via spliceosome	0.0023		R-HSA-2500257	0.04		201738_at	EIF1B		negative regulation of ubiquitin-protein ligase activity involved in mitotic cell cycle	0.0056					241425_at	NUP58
1555319_at	STAB1		endosome membrane	0.03					202562_s_at	C14orf1		histamine secretion by mast cell	0.033					209721_s_at	IFFO1								200851_s_at	IST1		tRNA binding	0.0024		R-HSA-111457	0.041		201948_at	GNL2		regulation of translational initiation	0.006					242832_at	PER1
1555346_at	CDC20B		negative regulation of smooth muscle cell migration	0.03					202595_s_at	LEPROTL1		actin cytoskeleton	0.033					210050_at	TPI1								200863_s_at	RAB11A		stem cell population maintenance	0.0024		R-HSA-975956	0.042		202006_at	PTPN12		regulation of alternative mRNA splicing, via spliceosome	0.0064
1555433_at	SLC39A14		TOR signaling	0.03					202625_at	LYN		phagosome acidification	0.036					211023_at	PDHB								200886_s_at	PGAM1		mitochondrial intermembrane space protein transporter complex	0.0028					202010_s_at	ZNF410		positive regulation of ubiquitin-protein ligase activity involved in regulation of mitotic cell cycle transition	0.0071
1555492_a_at	BEST3		phosphatidylinositol-4,5-bisphosphate 3-kinase activity	0.033					202713_s_at	KIAA0391		cell-cell junction	0.039					211090_s_at	PRPF4B								200888_s_at	RPL23		cell proliferation	0.0028					202024_at	ASNA1		negative regulation of intrinsic apoptotic signaling pathway in response to DNA damage by p53 class mediator	0.0072
1555543_a_at	CLCC1		positive regulation of synapse assembly	0.033					202806_at	DBN1		sodium channel regulator activity	0.044					211754_s_at	SLC25A17								200889_s_at	SSR1		protein import into mitochondrial inner membrane	0.0031					202168_at	AK6 /// TAF9		protein heterodimerization activity	0.0078
1555737_a_at	KLK4		myelin sheath	0.034					202872_at	ATP6V1C1		ATP hydrolysis coupled proton transport	0.049					212785_s_at	LARP7								200932_s_at	DCTN2		viral transcription	0.0045					202232_s_at	EIF3M		cell division	0.0082
1556131_s_at	FBF1		endoplasmic reticulum lumen	0.034					202888_s_at	ANPEP								213132_s_at	MCAT								200992_at	IPO7		microtubule organizing center	0.0046					202302_s_at	RSRC2		RNA polymerase II transcriptional preinitiation complex assembly	0.0084
1556263_s_at	PWRN1		tissue development	0.034					202923_s_at	GCLC								213237_at	KNOP1								201025_at	EIF5B		protein sumoylation	0.005					202406_s_at	TIAL1		eukaryotic 48S preinitiation complex	0.0084
1556406_at	LINC00879		glutamate receptor signaling pathway	0.034					202994_s_at	FBLN1								213623_at	KIF3A								201049_s_at	RPS18		myelin sheath	0.0053					202498_s_at	SLC2A3		eukaryotic 43S preinitiation complex	0.0084
1556411_s_at	KY		ruffle	0.035					203053_at	BCAS2								214093_s_at	FUBP1								201166_s_at	PUM1		establishment of mitotic spindle orientation	0.006					202511_s_at	ATG5		vitamin D receptor binding	0.0098
1556477_a_at	LOC105370361		chloride transmembrane transport	0.036					203062_s_at	MDC1								214732_at	SP1								201177_s_at	UBA2		nuclear-transcribed mRNA catabolic process, nonsense-mediated decay	0.0063					202568_s_at	MARK3		intracellular ribonucleoprotein complex	0.0099
1556533_at	LINC00868		phosphatidylinositol phosphorylation	0.037					203108_at	GPRC5A								214900_at	ZKSCAN1								201228_s_at	ARIH2		intercellular bridge	0.0064					202678_at	GTF2A2		eukaryotic translation initiation factor 3 complex	0.011
1556607_at	EHD4		cell adhesion	0.038					203416_at	CD53								217630_at	ANGEL2								201253_s_at	CDIPT		rRNA binding	0.0066					202776_at	DNTTIP2		nucleophagy	0.011
1556725_a_at	LOC100128398 /// LOC100288490		histone H4-K8 acetylation	0.038					203767_s_at	STS								217813_s_at	SPIN1								201263_at	TARS		U4/U6 x U5 tri-snRNP complex	0.0066					202799_at	CLPP		spliceosomal complex	0.012
1557094_at	ANXA8		histone H4-K5 acetylation	0.038					204141_at	TUBB2A								218375_at	NUDT9								201277_s_at	HNRNPAB		chromosome segregation	0.0075					202980_s_at	SIAH1		proteolysis involved in cellular protein catabolic process	0.012
1557226_a_at	ASPG		positive regulation of phosphatidylinositol 3-kinase signaling	0.039					204256_at	ELOVL6								218465_at	TMEM33								201306_s_at	ANP32B		chaperone-mediated protein transport	0.0084					203114_at	SSSCA1		translation	0.014
1557235_at	---		neurotrophin signaling pathway	0.039					204264_at	CPT2								218882_s_at	WDR3								201326_at	CCT6A		mRNA export from nucleus	0.0094					203158_s_at	GLS		proteasome core complex	0.015
1557717_at	LINC00550								204304_s_at	PROM1								219492_at	CHIC2								201327_s_at	CCT6A		mitochondrial respiratory chain complex III	0.0095					203406_at	MFAP1		proteasome-mediated ubiquitin-dependent protein catabolic process	0.016
1557945_at	TCTE3								204347_at	AK4								219511_s_at	SNCAIP								201396_s_at	SGTA		sister chromatid cohesion	0.01					203622_s_at	PNO1		negative regulation of mRNA splicing, via spliceosome	0.018
1558277_at	ZNF740								204372_s_at	KHSRP								219627_at	ZNF767P								201440_at	DDX23		small ribosomal subunit	0.01					204107_at	NFYA		threonine-type endopeptidase activity	0.019
1558497_a_at	LOC100505609								204379_s_at	FGFR3								219629_at	FAM118A								201443_s_at	ATP6AP2		mitochondrial ribosome	0.011					204178_s_at	RBM14		snoRNA binding	0.019
1558675_s_at	NEMF								204517_at	PPIC								219801_at	ZNF34								201484_at	SUPT4H1		mRNA 3'-end processing	0.012					204258_at	CHD1		transcription factor TFIID complex	0.019
1558738_at	NOL3								204722_at	SCN3B								219862_s_at	NARF								201589_at	SMC1A		G2/M transition of mitotic cell cycle	0.012					204350_s_at	MED7		formation of translation preinitiation complex	0.022
1558825_s_at	NBPF3								204724_s_at	COL9A3								220413_at	SLC39A2								201662_s_at	ACSL3		manganese ion binding	0.013					204448_s_at	PDCL		termination of RNA polymerase II transcription	0.026
1558868_a_at	DSE								204836_at	GLDC								220513_at	KHDC1L								201682_at	PMPCB		protein transport	0.014					204658_at	TRA2A		Atg12-Atg5-Atg16 complex	0.028
1558893_a_at	CCDC67								205053_at	PRIM1								221617_at	TAF9B								201748_s_at	SAFB		Set1C/COMPASS complex	0.014					204833_at	ATG12		cytosolic large ribosomal subunit	0.028
1559031_at	EXOSC10								205110_s_at	FGF13								222369_at	NAA40								201773_at	ADNP		covalent chromatin modification	0.015					204991_s_at	NF2		cytosol	0.03
1559140_at	FAM87A /// FAM87B								205264_at	CD3EAP								222516_at	AP3M1								201821_s_at	TIMM17A		condensed chromosome kinetochore	0.015					205001_s_at	DDX3Y		positive regulation of oxidative stress-induced neuron intrinsic apoptotic signaling pathway	0.03
1559388_a_at	LYNX1								205324_s_at	FTSJ1								222627_at	VPS54								201837_s_at	SUPT7L		chromosome, centromeric region	0.016					205664_at	KIN		selenocysteine metabolic process	0.03
1559429_a_at	SMCO1								205336_at	PVALB								222654_at	IMPAD1								201875_s_at	MPZL1		ubiquitin protein ligase binding	0.016					205895_s_at	NOLC1		negative regulation of histone H4-K16 acetylation	0.03
1559747_at	SPG11								205550_s_at	BRE								222946_s_at	AUNIP								201934_at	WDR82		kinetochore assembly	0.016					205966_at	TAF13		preribosome, large subunit precursor	0.03
1559927_a_at	LOC728353								205637_s_at	SH3GL3								223270_at	CTDSPL2								201955_at	CCNC		mitotic spindle organization	0.016					205981_s_at	ING2		transcription, DNA-templated	0.032
1560520_at	LOC102724162								205710_at	LRP2								223560_s_at	NDUFAF7								201970_s_at	NASP		mitochondrial large ribosomal subunit	0.017					206303_s_at	NUDT4 /// NUDT4P1 /// NUDT4P2		transcription cofactor activity	0.033
1560866_at	WNK2								205881_at	ZNF74								223797_at	PRO2852								202000_at	NDUFA6		vesicle-mediated transport	0.019					207038_at	SLC16A6		DNA binding	0.036
1561233_at	LOC283387								205935_at	FOXF1								224689_at	MANBAL								202227_s_at	BRD8		nuclear envelope	0.02					207515_s_at	POLR1C		protein polyubiquitination	0.037
1562601_at	LINC01121								207633_s_at	MUSK								225031_at	CHD6								202233_s_at	UQCRH		double-stranded DNA binding	0.02					207769_s_at	PQBP1		transcription factor complex	0.039
1562625_at	FRYL								207855_s_at	CLCC1								225174_at	DNAJC10								202266_at	TDP2		chromatin	0.021					207828_s_at	CENPF		negative regulation of tyrosine phosphorylation of Stat5 protein	0.039
1562648_at	CCDC88A								208918_s_at	NADK								226229_s_at	SSU72								202334_s_at	UBE2B		large ribosomal subunit	0.023					208696_at	CCT5		vascular smooth muscle contraction	0.039
1563687_a_at	FRYL								208969_at	NDUFA9								226262_at	DHX33								202352_s_at	PSMD12		nuclear chromosome, telomeric region	0.023					208698_s_at	NONO		rRNA primary transcript binding	0.04
1563874_at	WDR72								209065_at	UQCRB								226728_at	SLC27A1								202393_s_at	KLF10		translation initiation factor activity	0.026					208720_s_at	RBM39		small-subunit processome	0.042
1564060_at	LINC00934								209130_at	SNAP23								226866_at	ESCO1								202408_s_at	PRPF31		cell-cell adhesion	0.026					208726_s_at	EIF2S2		anaphase-promoting complex-dependent catabolic process	0.045
1564157_at	LOC728283								209373_at	MALL								226934_at	CPSF6								202461_at	EIF2B2		nuclear exosome (RNase complex)	0.026					208742_s_at	SAP18		mitophagy	0.048
1564204_at	LINC00869								209478_at	STRA13								226990_at	CAPRIN1								202499_s_at	SLC2A3		termination of RNA polymerase II transcription	0.028					208756_at	EIF3I		DNA-templated transcription, initiation	0.048
1564287_at	LINC00410								209528_s_at	TELO2								227161_at	NOM1								202535_at	FADD		protein K63-linked ubiquitination	0.029					208805_at	KIAA0391 /// PSMA6		viral process	0.048
1564536_at	ASB10								209574_s_at	LDLRAD4								227328_at	CAMTA1								202560_s_at	CHTOP		postreplication repair	0.029					208898_at	ATP6V1D		centrosome	0.049
1566105_at	MFN2								209602_s_at	GATA3								227993_at	METAP2								202605_at	GUSB		SRP-dependent cotranslational protein targeting to membrane	0.03					208910_s_at	C1QBP		regulation of lipid storage	0.049
1566735_at	---								210005_at	GART								228041_at	AASDH								202635_s_at	POLR2K		double-strand break repair	0.031					208985_s_at	EIF3J
1566956_at	---								210320_s_at	DDX52								228288_at	RPAIN								202642_s_at	TRRAP		intracellular ribonucleoprotein complex	0.031					208995_s_at	PPIG
1567054_at	OR1C1								210367_s_at	PTGES								228452_at	GID4								202673_at	DPM1		RNA splicing	0.032					209034_at	PNRC1
1568916_at	SPIRE2								210386_s_at	MTX1								229246_at	SRSF1								202693_s_at	STK17A		response to reactive oxygen species	0.033					209323_at	PRKRIR
1569128_at	---								210517_s_at	AKAP12								231480_at	SLC6A19								202836_s_at	TXNL4A		intrinsic apoptotic signaling pathway in response to oxidative stress	0.033					209444_at	RAP1GDS1
1569141_a_at	PPARGC1A								210926_at	POTEE /// POTEF /// POTEG /// POTEH /// POTEI /// POTEJ /// POTEKP /// POTEM								231520_at	SLC35F3								202904_s_at	LSM5		ribosomal small subunit biogenesis	0.033					209704_at	MTF2
1569339_s_at	LOC101928123								211038_s_at	CROCCP2 /// LOC105369253								232432_s_at	SLC30A5								203080_s_at	BAZ2B		U5 snRNP	0.033					209799_at	PRKAA1
1569387_at	CSGALNACT1								211986_at	AHNAK								233930_at	DMRT3								203127_s_at	SPTLC2		tRNA methyltransferase complex	0.034					209899_s_at	PUF60
1569428_at	DGKA								212077_at	CALD1								234191_at	BCL2L14								203182_s_at	SRPK2		dynein binding	0.034					210377_at	ACSM3
1569583_at	EREG								212339_at	EPB41L1								234470_at	---								203224_at	RFK		tRNA aminoacylation for protein translation	0.035					210502_s_at	PPIE
1569590_at	DOCK5								212354_at	SULF1								235282_at	LOC102724532								203225_s_at	RFK		protein N-linked glycosylation via asparagine	0.035					212010_s_at	CDV3
1569906_s_at	PHF20								212481_s_at	TPM4								235463_s_at	CERS6								203313_s_at	TGIF1		regulation of membrane lipid distribution	0.036					212036_s_at	PNN
1569935_at	ZNF664								212496_s_at	KDM4B								236206_at	FAM53A								203347_s_at	MTF2		alcohol binding	0.036					212058_at	U2SURP
1570328_s_at	LINC01620								212509_s_at	MXRA7								236274_at	EIF3B								203448_s_at	TERF1		tRNA (guanine-N7-)-methyltransferase activity	0.036					212411_at	IMP4
200635_s_at	PTPRF								212637_s_at	WWP1								238828_at	KIAA1919								203511_s_at	TRAPPC3		cellular response to DNA damage stimulus	0.037					212529_at	LSM12
200659_s_at	PHB								212685_s_at	TBL2								239037_at	GNAS								203613_s_at	NDUFB6		negative regulation of release of cytochrome c from mitochondria	0.037					212773_s_at	TOMM20
200785_s_at	LRP1								212747_at	ANKS1A								239241_at	LOC101928424								203782_s_at	POLRMT		snRNA transcription from RNA polymerase II promoter	0.037					213137_s_at	PTPN2
200796_s_at	MCL1								212851_at	DCUN1D4								244631_at	LOC389834								203800_s_at	MRPS14		respiratory chain	0.04					213175_s_at	SNRPB
200958_s_at	SDCBP								213011_s_at	TPI1								244727_at	KCNQ1OT1								203897_at	LYRM1		extracellular exosome	0.041					213523_at	CCNE1
201006_at	PRDX2								213050_at	COBL								39966_at	CSPG5								203947_at	CSTF3		cadherin binding involved in cell-cell adhesion	0.042					213544_at	ING2
201063_at	RCN1								213302_at	PFAS																	204027_s_at	METTL1		histone methyltransferase activity (H3-K4 specific)	0.042					214056_at	MCL1
201250_s_at	SLC2A1								213363_at	CA5BP1																	204162_at	NDC80		protein transporter activity	0.043					214094_at	FUBP1
201349_at	SLC9A3R1								213469_at	PGAP1																	204186_s_at	PPID		cytosolic small ribosomal subunit	0.045					214193_s_at	DIEXF
201430_s_at	DPYSL3								213892_s_at	APRT																	204282_s_at	FARS2		mitochondrial proton-transporting ATP synthase complex	0.049					214254_at	MAGEA4
201535_at	UBL3								213923_at	RAP2B																	204616_at	UCHL3		cell-cell adherens junction	0.049					214481_at	HIST1H2AM /// HIST1H3J
201764_at	TMEM106C								214198_s_at	DGCR2																	204739_at	CENPC								214512_s_at	SUB1
201797_s_at	VARS								214203_s_at	LOC102724788 /// PRODH																	204935_at	PTPN2								214845_s_at	CALU
201889_at	FAM3C								214356_s_at	KIAA0368																	205000_at	DDX3Y								214882_s_at	SRSF2
202237_at	NNMT								215017_s_at	FNBP1L																	205224_at	SURF2								215190_at	EIF3M
202338_at	TK1								215274_at	SLC12A3																	205240_at	GPSM2								215722_s_at	SNRPA1
202403_s_at	COL1A2								215354_s_at	PELP1																	205449_at	SAC3D1								215905_s_at	SNRNP40
202517_at	CRMP1								216536_at	OR7E19P																	206521_s_at	GTF2A1								217365_at	PRAMEF11
202742_s_at	PRKACB								217731_s_at	ITM2B																	207165_at	HMMR								217915_s_at	RSL24D1
202744_at	SLC20A2								217751_at	GSTK1																	207168_s_at	H2AFY								217926_at	C19orf53
202793_at	LPCAT3								217806_s_at	POLDIP2																	207941_s_at	RBM39								217980_s_at	MRPL16
202825_at	SLC25A4								218091_at	AGFG1																	208374_s_at	CAPZA1								218129_s_at	NFYB
203006_at	INPP5A								218160_at	NDUFA8																	208642_s_at	XRCC5								218224_at	PNMA1
203016_s_at	SSX2IP								218180_s_at	EPS8L2																	208649_s_at	VCP								218239_s_at	GTPBP4
203042_at	LAMP2								218326_s_at	LGR4																	208673_s_at	SRSF3								218260_at	DDA1
203381_s_at	APOE								218385_at	MRPS18A																	208680_at	PRDX1								218462_at	RPF1
203420_at	FAM8A1								218443_s_at	DAZAP1																	208795_s_at	MCM7								218590_at	C10orf2
203775_at	SLC25A13								218525_s_at	HIF1AN																	208905_at	CYCS								218593_at	RBM28
203806_s_at	FANCA								218571_s_at	CHMP4A																	209045_at	XPNPEP1								218643_s_at	CRIPT
203925_at	GCLM								218668_s_at	RAP2C																	209096_at	UBE2V2								218672_at	SCNM1 /// TNFAIP8L2-SCNM1
204024_at	OSGIN2								218712_at	C1orf109																	209122_at	PLIN2								218853_s_at	MOSPD1
204030_s_at	IQCJ-SCHIP1 /// SCHIP1								218858_at	DEPTOR																	209172_s_at	CENPF								218875_s_at	FBXO5
									218938_at	FBXL15																	209190_s_at	DIAPH1								218878_s_at	SIRT1
									218939_at	LETM1																	209211_at	KLF5								218895_at	GPATCH3
									219293_s_at	OLA1																	209214_s_at	EWSR1								218932_at	ZNHIT6
									219491_at	LRFN4																	209238_at	STX3								218987_at	ATF7IP
									219735_s_at	TFCP2L1																	209248_at	GHITM								219030_at	TPRKB
									219916_s_at	RNF39																	209262_s_at	NR2F6								219258_at	TIPIN
									220021_at	TMC7																	209273_s_at	ISCA1								219662_at	C2orf49
									220022_at	ZNF334																	209274_s_at	ISCA1								220657_at	KLHL11
									220026_at	CLCA4																	209306_s_at	SWAP70								220721_at	ZNF614
									220139_at	DNMT3L																	209358_at	TAF11								220990_s_at	MIR21 /// VMP1
									220177_s_at	TMPRSS3																	209471_s_at	FNTA								221492_s_at	ATG3
									220197_at	ATP6V0A4																	209609_s_at	MRPL9								221517_s_at	MED17
									220547_s_at	FAM35A																	209678_s_at	PRKCI								221970_s_at	NOL11
									221012_s_at	TRIM8																	209780_at	PHTF2								222035_s_at	PAPOLA
									221477_s_at	LOC100129518 /// SOD2																	210009_s_at	GOSR2								222439_s_at	THRAP3
									221543_s_at	ERLIN2																	210466_s_at	SERBP1								222729_at	FBXW7
									221827_at	RBCK1																	210574_s_at	NUDC								222867_s_at	MED31
									222113_s_at	EPS15L1																	210691_s_at	CACYBP								223043_at	EMC4
									222206_s_at	NCLN																	210946_at	PLPP1								223067_at	CWC15
									222962_s_at	MCM10																	211061_s_at	MGAT2								223292_s_at	MRPS15
									223062_s_at	PSAT1																	211727_s_at	COX11								223302_s_at	ZNF655
									223075_s_at	AIF1L																	211963_s_at	ARPC5								223471_at	RAB3IP
									223158_s_at	NEK6																	211989_at	SMARCE1								223516_s_at	PRICKLE4 /// TOMM6
									223272_s_at	NTPCR																	212031_at	RBM25								223898_at	ZNF670
									223336_s_at	RAB18																	212044_s_at	RPL27A								224446_at	LLPH
									223748_at	SLC4A11																	212147_at	SMG5								224502_s_at	KIAA1191
									224404_s_at	FCRL5																	212183_at	NUDT4								225152_at	ZNF622
									224602_at	C4orf3																	212365_at	MYO1B								225208_s_at	FAM103A1
									224839_s_at	GPT2																	212401_s_at	CDK11A /// CDK11B								225402_at	TP53RK
									224861_at	GNAQ																	212432_at	GRPEL1								225419_at	MPLKIP
									224932_at	CHCHD10																	212505_s_at	MAU2								225422_at	CDC26
									225093_at	UTRN																	212600_s_at	UQCRC2								225642_at	KTI12 /// TXNDC12
									225265_at	RBMS1																	212643_at	MAPK1IP1L								225686_at	SKA2
									225268_at	KPNA4																	212657_s_at	IL1RN								225930_at	NKIRAS1
									225285_at	BCAT1																	212688_at	PIK3CB								226051_at	SELM
									225497_at	ATE1																	212781_at	RBBP6								226055_at	ARRDC2
									225516_at	SLC7A2																	212791_at	C1orf216								226276_at	TMEM167A
									225520_at	MTHFD1L																	212891_s_at	GADD45GIP1								226297_at	HIPK3
									225666_at	TMTC4																	213056_at	FRMD4B								226300_at	MED19
									225853_at	GNPNAT1																	213097_s_at	DNAJC2								226758_at	LUC7L2
									226137_at	ZFHX3																	213105_s_at	TSR3								228721_at	KRBOX1
									226278_at	SVIP																	213202_at	SETD1A								229106_at	DYNLL2
									226374_at	CXADR																	213287_s_at	KRT10								229368_s_at	ZFAND5
									226876_at	FAM101B																	213550_s_at	IK /// TMCO6								229532_at	ZNF502
									227026_at	MPHOSPH8																	213571_s_at	EIF4E2								229732_at	ZNF823
									227208_at	CCDC84																	213635_s_at	SAFB								229852_at	NMNAT1
									227369_at	SERBP1																	213840_s_at	MRPS12								231339_at	TSPYL6
									227480_at	SUSD2																	214086_s_at	PARP2								231894_at	SARS
									228155_at	FAM213A																	214149_s_at	ATP6V0E1								235136_at	ORMDL3
									228543_at	PET117																	214224_s_at	PIN4								235773_at	ZIK1
									228571_at	RBAK																	214363_s_at	MATR3								236221_at	AP4B1
									228591_at	TNRC6C																	214662_at	WDR43								238179_at	LOC101930112
									228654_at	SPIN4																	215001_s_at	GLUL								238349_at	UBN2
									228841_at	LYRM7																	215136_s_at	EXOSC8								238974_at	C2orf69
									229392_s_at	PIK3R2																	216026_s_at	POLE								240342_at	TRIM61
									229971_at	ADGRG5																	216520_s_at	TPT1								241141_at	BMP6
									230563_at	RASGEF1A																	217732_s_at	ITM2B								242307_at	ZNF789
									230693_at	ATP2A1																	217734_s_at	WDR6								243036_at	CCDC30
									230875_s_at	ATP11A																	217745_s_at	NAA50								36564_at	RNF19B
									231056_at	---																	217769_s_at	POMP								57703_at	SENP5
									231505_s_at	SFXN4																	217794_at	PRR13
									232024_at	GIMAP2																	217801_at	ATP5E
									232052_at	THUMPD3-AS1																	217804_s_at	ILF3
									232124_at	FAM198A																	217828_at	SLTM
									232164_s_at	EPPK1																	217834_s_at	SYNCRIP
									232183_at	SERAC1																	217940_s_at	CARKD
									233026_s_at	PDZD2																	218023_s_at	FAM53C
									234307_s_at	KIF26A																	218027_at	MRPL15
									234332_at	NUB1																	218061_at	MEA1
									235414_at	ZNF383																	218085_at	CHMP5
									236049_at	WDR90																	218101_s_at	NDUFC2
									237939_at	EPHA5																	218109_s_at	MFSD1
									239741_at	PYGO1																	218188_s_at	TIMM13
									239791_at	HOXB-AS3																	218190_s_at	UQCR10
									239976_at	---																	218195_at	ARMT1
									240189_at	ACOXL																	218203_at	ALG5
									240456_at	LOC101928419																	218233_s_at	PRICKLE4 /// TOMM6
									240618_at	---																	218246_at	MUL1
									242417_at	LOC283278 /// PLEKHA7																	218254_s_at	SAR1B
									242560_at	FANCD2																	218316_at	TIMM9
									243228_at	GTF3C4																	218333_at	DERL2
									243690_at	TRIOBP																	218356_at	FTSJ2
									243940_at	TSHZ2																	218403_at	TRIAP1
									31637_s_at	NR1D1 /// THRA																	218415_at	VPS33B
									35820_at	GM2A																	218435_at	DNAJC15
									37796_at	SAP25																	218438_s_at	MED28
									38964_r_at	WAS																	218503_at	FOCAD
									40829_at	WDTC1																	218671_s_at	ATPIF1
									45714_at	HCFC1R1																	218737_at	SBNO1
									55081_at	MICALL1																	218757_s_at	UPF3B
																											218816_at	LRRC1
																											218817_at	SPCS3
																											218956_s_at	ATP5J2-PTCD1 /// PTCD1
																											218982_s_at	MRPS17
																											219047_s_at	ZNF668
																											219192_at	UBAP2
																											219240_s_at	C10orf88
																											219242_at	CEP63
																											219350_s_at	DIABLO
																											219646_at	DEF8
																											219819_s_at	MRPS28
																											220206_at	ZMYM1
																											220651_s_at	MCM10
																											220703_at	IDI2-AS1
																											221027_s_at	PLA2G12A
																											221193_s_at	ZCCHC10
																											221425_s_at	ISCA1
																											221434_s_at	SLIRP
																											221509_at	DENR
																											221549_at	GRWD1
																											221561_at	SOAT1
																											221599_at	AAMDC
																											221677_s_at	DONSON
																											221791_s_at	TMA7
																											221813_at	FBXO42
																											222209_s_at	TMEM135
																											222239_s_at	INTS6
																											222354_at	F11R
																											222393_s_at	NAA50
																											222410_s_at	SNX6
																											222523_at	SENP2
																											222583_s_at	NUP50
																											222588_s_at	C11orf57
																											222612_at	PSPC1
																											222642_s_at	TMEM33
																											222728_s_at	TAF1D
																											222753_s_at	SPCS3
																											222832_s_at	MFF
																											222981_s_at	RAB10
																											223000_s_at	F11R
																											223096_at	NOP58
																											223100_s_at	NUDT5
																											223191_at	COX16
																											223231_at	TATDN1
																											223308_s_at	WDR5
																											223415_at	RPP25
																											223480_s_at	MRPL47
																											223804_s_at	THUMPD3
																											223808_s_at	NDUFS3 /// PTPMT1
																											224162_s_at	FBXO31
																											224232_s_at	PRELID1
																											224484_s_at	BRMS1L
																											224523_s_at	CMSS1
																											224597_at	LINC00657
																											224664_at	ANAPC16
																											224675_at	MESDC2
																											224731_at	HMGB1
																											224743_at	IMPAD1
																											224779_s_at	FAM96A
																											224808_s_at	GET4 /// SUN1
																											224864_at	SRA1
																											224939_at	NUFIP2
																											224957_at	C18orf32 /// RPL17-C18orf32
																											225014_at	SMIM20
																											225024_at	RPRD1B
																											225038_s_at	SURF6
																											225083_at	GTF3C6
																											225148_at	RPS19BP1
																											225200_at	DPH3
																											225297_at	HAUS1
																											225413_at	USMG5
																											225430_at	GATC
																											225432_s_at	CSRP2BP
																											225457_s_at	OLMALINC /// PP7080 /// SLC9A3
																											225472_at	GPANK1
																											225515_s_at	RPL7L1 /// WAC-AS1
																											225547_at	SNHG6
																											225783_at	UBE2F
																											225788_at	RRP36
																											225807_at	AJUBA
																											225808_at	METTL23
																											225967_s_at	C17orf89
																											226165_at	C8orf59
																											226241_s_at	MRPL52
																											226242_at	C1orf131
																											226287_at	CCDC34
																											226296_s_at	MRPS15
																											226320_at	ALYREF
																											226385_s_at	MALSU1
																											226395_at	HOOK3
																											226496_at	ZCCHC7
																											226521_s_at	FAM175A
																											226936_at	CENPW
																											227020_at	YPEL2
																											227141_at	TYW3
																											227309_at	YOD1
																											227734_s_at	ZNHIT2
																											227833_s_at	MBD6
																											227964_at	FRMD8
																											228050_at	UTP15
																											228124_at	ABHD12
																											228853_at	STYX
																											228931_at	COQ4
																											228992_at	MED28
																											229181_s_at	HAUS2
																											229283_at	LOC728613
																											229349_at	LIN28B
																											229711_s_at	MDM2
																											230145_at	DUS3L
																											230193_at	WDR66
																											230393_at	CUL5
																											231407_s_at	FOXH1
																											231845_at	AARS2
																											231870_s_at	NMD3
																											233065_at	RNF207
																											233558_s_at	TRAPPC11
																											233849_s_at	ARHGAP5
																											234926_s_at	RTFDC1
																											236431_at	U2SURP
																											236565_s_at	LARP6
																											238474_at	NUP43
																											239034_at	LINC01560
																											240301_at	DPPA2
																											241574_s_at	IGF2BP1
																											241937_s_at	WDR4
																											34408_at	RTN2
																											40225_at	GAK
																											44696_at	TBC1D13
																											46167_at	MROH7-TTC4 /// TTC4
																											46323_at	CANT1
																											48531_at	TNIP2

## Sheet: Compatibility Report
	Compatibility Report for Supplementary excel table. MDM2 Causal network.xls
	Run on 13/10/2015 10:27
	The following features in this workbook are not supported by earlier versions of Excel. These features may be lost or degraded when opening this workbook in an earlier version of Excel or if you save this workbook in an earlier file format.
	Minor loss of fidelity			# of occurrences	Version
	Some cells or styles in this workbook contain formatting that is not supported by the selected file format. These formats will be converted to the closest format available.			1	Excel 97-2003

## Sheet: Supplementary Table 3
Supplementary Table 3. TRIM28 causal network downstream differentially regulated genes within the blastocyst embryo compared to the 4 cell embryo. Genes were defined as expressed at a particular developmental stage if present in at least 75% (or two of three) samples. Black genes are classed as expressed and red genes are up-regulated in the blastocyst compared to the 4-cell sample.
	From Molecule	Relationship Type	To Molecule
	TRIM28	activation, inhibition	MYC
	TRIM28	activation	STAT3
	TRIM28	activation, ubiquitination	TP53
	MYC	expression	ATPIF1
	MYC	expression, transcription	BCAT1
	MYC	expression	C1QBP
	MYC	expression	COX5B
	MYC	expression	CRIP1
	MYC	expression	CYCS
	MYC	expression	DCTPP1
	MYC	expression	DSP
	MYC	expression, transcription	EIF4E
	MYC	expression	EPCAM
	MYC	expression	FABP5
	MYC	expression	FAM96A
	MYC	expression	GART
	MYC	expression	H2AFZ
	MYC	expression	HSPA9
	MYC	expression, transcription	MDM2
	MYC	expression	NARS
	MYC	expression	NOP58
	MYC	expression	PFAS
	MYC	expression	PGAM1
	MYC	expression, transcription	PROM1
	MYC	expression	RPL23
	MYC	expression	RPL27
	MYC	expression	RPS15A
	MYC	expression	RPS16
	MYC	expression	RRP1B
	MYC	expression	RUVBL2
	MYC	expression	SLC2A3
	MYC	expression	SNRPD2
	MYC	expression	TFRC
	MYC	expression	TPI1
	MYC	expression	TXN
	TP53	expression	GART
	TP53	expression	EIF4E2
	TP53	expression	EIF4G3
	TP53	expression	HDAC2
	TP53	expression, transcription	MDM2

## Sheet: Supplementary Table 4
Supplementary Table 4. Expressed and differentially expressed epigenetic genes within the 8 cell embryo and the blastocyst compared to the 4 cell embryo. Red genes are up-regulated in the 8 cell embryo and blastocyst compared to the 4 cell embryo and green genes are down-regulated in the blastocyst compared to the 4 cell embryo. Black genes are expressed but not differentially regulated between t…
	8 cell embryo Epigenetic Genes					Blastocyst Epigenetic Genes
	HDAC2	Differentially regulated	DOT1L	Expressed		HDAC2	Differentially regulated	CBX1	Expressed
	YY1	Differentially regulated	MYST1	Expressed		YY1	Differentially regulated	MYST2	Expressed
	SETD4	Differentially regulated	PCGF6	Expressed		H2AFY	Differentially regulated	NCOA6	Expressed
	ILF3	Differentially regulated	SETDB2	Expressed		CBX3	Differentially regulated	KDM6B	Expressed
	FBL	Differentially regulated	BAP1	Expressed		PBRM1	Differentially regulated	USP22	Expressed
	SIRT1	Differentially regulated	ARID1A	Expressed		CSRP2BP	Differentially regulated	BRD4	Expressed
	CHD1	Differentially regulated	MYST3	Expressed		RCBTB1	Differentially regulated	SUZ12	Expressed
	WDR82	Differentially regulated	SETD6	Expressed		WDR77	Differentially regulated	SUV420H1	Expressed
	UBE2B	Differentially regulated	ACTR5	Expressed		AEBP2	Differentially regulated	ING4	Expressed
	KDM5B	Differentially regulated	BRPF1	Expressed		UHRF2	Differentially regulated	SETD5	Expressed
	MYC	Differentially regulated	WHSC1	Expressed		BMI1	Expressed	ASH1L	Expressed
	ING2	Differentially regulated	UBE2I	Expressed		CTBP2	Expressed	RNF20	Expressed
	HAT1	Differentially regulated	UBE2D3	Expressed		EZH2	Expressed	MLL3	Expressed
	SAP18	Differentially regulated	UBE2D2	Expressed		BPTF	Expressed	CHD6	Expressed
	BMI1	Expressed	AURKC	Expressed		TRIM27	Expressed	PHF6	Expressed
	CTBP2	Expressed	BRDT	Expressed		RING1	Expressed	PCGF5	Expressed
	EZH2	Expressed	NSD1	Expressed		SMARCA2	Expressed	PCGF1	Expressed
	BPTF	Expressed	RPS6KA3	Expressed		SMARCA4	Expressed	PHF5A	Expressed
	TRIM27	Expressed	BRD2	Expressed		AURKA	Expressed	NCOA3	Expressed
	RING1	Expressed	CHD8	Expressed		UBE2A	Expressed	MBD3	Expressed
	SMARCA2	Expressed	MLL5	Expressed		HDAC3	Expressed	SETD3	Expressed
	SMARCA4	Expressed	HDAC8	Expressed		PRMT5	Expressed	RBBP7	Expressed
	AURKA	Expressed	WDR11	Expressed		USP16	Expressed	PCNA	Expressed
	UBE2A	Expressed	CHD7	Expressed		CTCF	Expressed	KLF5	Expressed
	HDAC3	Expressed	MED1	Expressed		BRD8	Expressed	USP7	Expressed
	H2AFY	Expressed	ING3	Expressed
	PRMT5	Expressed	BRWD1	Expressed
	USP16	Expressed	PHF7	Expressed
	CTCF	Expressed	MBD1	Expressed
	BRD8	Expressed	SMAD1	Expressed
	CBX1	Expressed	SETD8	Expressed
	MYST2	Expressed	PRMT1	Expressed
	CBX3	Expressed	HDAC1	Expressed
	NCOA6	Expressed	BRD7	Expressed
	KDM6B	Expressed	HINFP	Expressed
	USP22	Expressed	BRWD3	Expressed
	BRD4	Expressed	ZMYND8	Expressed
	SUZ12	Expressed	PHF3	Expressed
	SUV420H1	Expressed	CBX5	Expressed
	ING4	Expressed	SETD1B	Expressed
	PBRM1	Expressed	KDM1A	Expressed
	SETD5	Expressed	SPEN	Expressed
	ASH1L	Expressed	PHC1	Expressed
	RNF20	Expressed	DNMT1	Expressed
	CSRP2BP	Expressed	ASXL1	Expressed
	MLL3	Expressed	ESCO2	Expressed
	CHD6	Expressed	CTBP1	Expressed
	PHF6	Expressed	ATF2	Expressed
	PCGF5	Expressed	MYSM1	Expressed
	PCGF1	Expressed	BAZ1A	Expressed
	PHF5A	Expressed	BAZ2A	Expressed
	HDAC9	Expressed	CHD4	Expressed
	DZIP3	Expressed	CHD2	Expressed
	CHD1L	Expressed	CARM1	Expressed
	MTA1	Expressed
	PIAS2	Expressed
	BAZ1B	Expressed
	MBD2	Expressed
	MBD4	Expressed
	EED	Expressed
	NCOA1	Expressed
	PIAS1	Expressed

## Sheet: Supplementary Table 5 
Supplementary Table 5. Four RNA-Seq identified gene sets and associated over-represented canonical pathways and gene ontologies (GO). For each geneset, associated official gene names are shown in the left-side column. Associated over-represeneted KEGG and REACTOME pathways (p<0.05) are shown on the right. Associated over-represeneted gene ontology (p<0.05) are shown in the centre.
RNA-Seq Group 1								RNA-Seq Group 2								RNA-Seq Group 3								RNA-Seq Group 4
Gene names in RNA-Seq Group 1		Kegg and Reactome pathways	P-Value		Gene Ontology	P-Value		Gene names in RNA-Seq Group 2		Kegg and Reactome pathways	P-Value		Gene Ontology	P-Value		Gene names in RNA-Seq Group 3		Kegg and Reactome Pathways	P-Value		Go Ontology	P-Value		Gene names in RNA-Seq Group 4		Kegg and Reactome pathways	P-Value		Go Ontology
ABCC6P1		DNA methylation	7.6e-09		nucleus	1.4e-15		APEX1		R-CFA-2173791	0.046		DNA binding	0.002		ABCF2		Parkinson's disease	3.2e-05		poly(A) RNA binding	6.1e-16		ACTB		R-HSA-156902	3.2e-07		poly(A) RNA binding
ACCSL		R-HSA-2559586	8.9e-09		nucleosome	7.8e-14		ARF1					U2-type spliceosomal complex	0.013		ABT1		Huntington's disease	4.6e-05		nucleolus	5.2e-10		ACTL8		R-HSA-72689	9.4e-07		rRNA processing
ACTG1		R-HSA-2559582	1.3e-08		poly(A) RNA binding	1.8e-12		ASH1L-AS1					poly(A) RNA binding	0.019		AHSA1		Ribosome	7.8e-05		proteolysis involved in cellular protein catabolic process	1.7e-07		ADRM1		R-HSA-156827	2e-06		nucleus
AFMID		R-HSA-212300	2.4e-08		nucleosome assembly	7.9e-11		CACYBP					extracellular exosome	0.043		ALDOA		Proteasome	0.0001		ribosomal large subunit biogenesis	6.3e-07		AKIRIN2		R-HSA-72706	2.1e-06		structural constituent of ribosome
ALKBH7		R-HSA-2299718	2.8e-08		nucleoplasm	3.1e-10		CCSAP								AP2S1		Oxidative phosphorylation	0.0001		cytosolic large ribosomal subunit	8.3e-05		ALPPL2		Ribosome	2.8e-06		translational initiation
ATP6V0E1		R-HSA-73728	8.6e-08		cytoplasm	2.4e-07		CCT3								ARL6IP1		Alzheimer's disease	0.00012		structural constituent of ribosome	8.8e-05		ARGFX		R-HSA-192823	4.6e-06		cytoplasm
AURKC		R-HSA-427413	9e-08		nuclear nucleosome	4.1e-07		CHTOP								ARL8B		Ribosome biogenesis in eukaryotes	0.00019		preribosome, large subunit precursor	0.00018		ARL4D		R-HSA-72764	5.7e-06		cytosol
B3GNT2		R-HSA-5625886	1.5e-07		protein heterodimerization activity	3.2e-06		COA6								ATP6V1G1		Non-alcoholic fatty liver disease (NAFLD)	0.00029		proteasome core complex	0.00028		ASNA1		R-HSA-2408557	5.7e-06		translation
BAG4		Alcoholism	1.6e-07		nuclear euchromatin	9.2e-06		DUSP12								ATPIF1		Spliceosome	0.0035		mRNA splicing, via spliceosome	0.00039		ATG101		R-HSA-975956	6.6e-06		nucleolus
BCAR4		R-HSA-427359	1.7e-07		mRNA splicing, via spliceosome	9.2e-06		DUXA								AZIN1		Cardiac muscle contraction	0.011		mitochondrion	0.00056		AURKAIP1		R-HSA-975957	2e-05		extracellular matrix
BCL10		Systemic lupus erythematosus	3.4e-07		RNA binding	1.4e-05		EXO1								BIRC5		Pyrimidine metabolism	0.023		threonine-type endopeptidase activity	0.0013		BSG		R-HSA-1799339	2.2e-05		SRP-dependent cotranslational protein targeting to membrane
BCL2L10		R-HSA-977225	5.1e-07		intracellular ribonucleoprotein complex	2e-05		F11R								BRIX1		RNA transport	0.033		rRNA binding	0.0025		C19orf48		R-HSA-72695	4.8e-05		viral transcription
BIK		R-HSA-5578749	8.7e-07		protein binding	2.3e-05		GAS5								C14orf119		Metabolic pathways	0.034		mitochondrial intermembrane space	0.0074		C19orf53		R-HSA-72649	9e-05		nuclear-transcribed mRNA catabolic process, nonsense-mediated decay
BMP15		R-HSA-912446	1.5e-06		negative regulation of retinoic acid receptor signaling pathway	3.3e-05		GLUL								CASP3		p53 signaling pathway	0.042		extracellular exosome	0.0088		C1QBP		R-HSA-72702	9e-05		nucleoplasm
BRDT		R-HSA-201722	1.6e-06		ubiquitin protein ligase binding	3.8e-05		HIST1H4C								CCDC94					ribosome	0.0089		CCNB1		R-HSA-72165	0.00059		ribosome
BUD31		R-HSA-73777	1.9e-06		negative regulation of transcription, DNA-templated	5.8e-05		HIST2H2BE								CCT2					nucleotide binding	0.0091		CDC20		R-HSA-5663220	0.00061		cytosolic small ribosomal subunit
C11orf31		R-HSA-5250924	2.1e-06		catalytic step 2 spliceosome	6.1e-05		ILF2								CDK1					substantia nigra development	0.011		CDC37		R-HSA-176417	0.00088		membrane
C11orf40		R-HSA-3214815	2.8e-06		viral process	0.0001		KDM5B								CDV3					chromosome segregation	0.011		CDCA8		R-HSA-2500257	0.0025		protein binding
C16orf91		R-HSA-2559580	3.4e-06		response to unfolded protein	0.00011		LYSMD1								CENPW					catalytic step 2 spliceosome	0.013		CDK2AP2		R-HSA-2467813	0.003		regulation of ubiquitin-protein ligase activity involved in mitotic cell cycle
C1orf52		R-HSA-171306	3.8e-06		negative regulation of cell differentiation	0.00028		MCL1								CHCHD2					membrane	0.016		CFL1		Epstein-Barr virus infection	0.0068		extracellular exosome
C3orf56		R-HSA-5693607	4.3e-06		cell-cell adhesion	0.00029		MRPL44								CHMP1B					ribosomal large subunit assembly	0.019		CLPP		Ribosome biogenesis in eukaryotes	0.0075		box C/D snoRNP complex
C6orf52		Viral carcinogenesis	5.5e-06		extracellular exosome	0.00029		MRPS21								CKS2					U2 snRNP	0.021		EBP		R-HSA-176412	0.0094		focal adhesion
C6orf62		R-HSA-5617472	2.4e-05		cadherin binding involved in cell-cell adhesion	0.00075		PFDN2								CNBP					cysteine-type carboxypeptidase activity	0.021		EEF2		R-HSA-68877	0.0098		mRNA binding
C8orf33		R-HSA-606279	4.1e-05		cell-cell adherens junction	0.00078		POLR3C								COX6B1					vacuolar protein processing	0.022		EIF3G		R-HSA-109688	0.012		RNA binding
CALM1		R-HSA-5693565	4.8e-05		male gonad development	0.00094		PSMB4								COX7B					polyamine biosynthetic process	0.022		EIF6		R-HSA-174048	0.014		small-subunit processome
CALR		R-HSA-72163	5.6e-05		spindle microtubule	0.0013		RBBP5								COX8A					cytoplasmic translation	0.022		ELOF1		R-HSA-176408	0.015		positive regulation of ubiquitin-protein ligase activity involved in regulation of mitotic cell cycle transition
CCDC12		R-HSA-1221632	5.7e-05		homologous chromosome segregation	0.0019		RBM34								CRKL					spliceosomal snRNP assembly	0.025		ENO1		R-HSA-174178	0.018		positive regulation of ubiquitin protein ligase activity
CCNA1		Spliceosome	0.0001		negative regulation of intrinsic apoptotic signaling pathway	0.0019		RBM8A								CSNK2B					regulation of mitotic cell cycle	0.029		FAM151A		R-HSA-76071	0.021		anaphase-promoting complex-dependent catabolic process
CCNA2		R-HSA-5693571	0.00025		methyl-CpG binding	0.0019		RFC3								CSTF2					viral nucleocapsid	0.029		FAU		R-HSA-72163	0.021		cell-cell adhesion
CCNE1		R-HSA-3214847	0.00044		nucleosomal DNA binding	0.002		RGS2								CTSV					regulation of translational initiation	0.031		FBL		Cell cycle	0.025		myelin sheath
CDKN2AIP		R-HSA-211227	0.00053		regulation of transcription involved in G1/S transition of mitotic cell cycle	0.0022		RHOA								CUL2					cytochrome-c oxidase activity	0.033		FOXR1		R-HSA-3299685	0.029		cadherin binding involved in cell-cell adhesion
CHP1		R-HSA-69473	0.00073		mitotic nuclear division	0.0023		RNF113A								CWC15					putrescine biosynthetic process from ornithine	0.033		GADD45B		R-HSA-5250924	0.034		cell-cell adherens junction
CLP1		R-HSA-611105	0.00073		cytosol	0.0024		RPS6								CXorf67					mitochondrial intermembrane space protein transporter complex	0.033		GPATCH3		R-HSA-749476	0.042		proteasome complex
COX5B		R-HSA-187577	0.00089		nucleolus	0.0025		S100A11								DDX21					toxin transport	0.036		GPX1		R-HSA-159230	0.046		hydrogen peroxide catabolic process
COX6A1		R-HSA-113510	0.0014		nuclear chromosome, telomeric region	0.0029		SDE2								DDX39A					ribosome biogenesis	0.041		GRPEL1					positive regulation of gene expression, epigenetic
CSDE1		R-HSA-69205	0.0014		spermatogenesis	0.0053		SF3B6								DDX47					RNA cap binding	0.042		HIGD2A					termination of RNA polymerase II transcription
CUL5		Cell cycle	0.0018		extracellular matrix	0.0053		SLC16A1								DKC1					negative regulation of protein ubiquitination	0.044		HIST1H3C					snoRNA binding
CYCS		R-HSA-5205685	0.0026		chaperone mediated protein folding requiring cofactor	0.0055		SLC25A44								DNAJA1					pre-mRNA cleavage required for polyadenylation	0.044		HSPB1					cytosolic large ribosomal subunit
DBR1		R-HSA-69563	0.0032		regulation of mRNA stability	0.0064		SRP9								DNAJC15					mitochondrial inner membrane	0.045		IER3					proteasome-mediated ubiquitin-dependent protein catabolic process
DCP1A		R-HSA-1538133	0.0038		negative regulation of apoptotic process	0.0072		SUPT4H1								DPM1								IL17B					negative regulation of apoptotic process
DDIT3		Parkinson's disease	0.0039		DNA damage response, detection of DNA damage	0.0079		TFB2M								DPRX								IMP4					intracellular ribonucleoprotein complex
DDX3X		R-HSA-180585	0.0045		methylation-dependent chromatin silencing	0.0079		TIMM17A								EBNA1BP2								KIF2C					negative regulation of ubiquitin-protein ligase activity involved in mitotic cell cycle
DDX5		Non-alcoholic fatty liver disease (NAFLD)	0.0054		small nucleolar ribonucleoprotein complex	0.0083		TMCO1								EIF1AD								KLF17					small ribosomal subunit
DLGAP5		Alzheimer's disease	0.0096		regulation of translational initiation	0.0085		TPM3								EIF3I								LMAN2					cell redox homeostasis
DNAJB1		RNA transport	0.011		regulation of cellular response to heat	0.011		TRMT112								EIF3K								LSM10					mitochondrion
DNMT1		Oxidative phosphorylation	0.011		macroautophagy	0.011		UBE2T								EIF5A								MFSD2A					positive regulation of viral transcription
DPPA3		R-HSA-72203	0.011		androgen receptor binding	0.011										EMC7								MRPL12					protein ubiquitination involved in ubiquitin-dependent protein catabolic process
DPPA5		R-HSA-68949	0.012		DNA binding	0.011										ERH								MRPL41					transcription elongation from RNA polymerase II promoter
DUSP14		Role of Ran in mitotic spindle regulation	0.012		four-way junction DNA binding	0.013										FAM162B								MTRNR2L1					negative regulation of transcription from RNA polymerase II promoter
EIF1		R-HSA-174184	0.013		female gamete generation	0.014										FAM32A								MYC					mitochondrial inner membrane
EIF1B		R-HSA-3371568	0.013		replication fork	0.014										FAM96B								NCBP2-AS2					transcription from RNA polymerase III promoter
EIF4A3		R-HSA-1169408	0.014		fibroblast growth factor receptor signaling pathway	0.014										FASTKD5								NDUFB10					liver regeneration
EIF4G2		Hepatitis B	0.017		positive regulation of transcription, DNA-templated	0.015										FRG1								NDUFB11					mitotic metaphase plate congression
EIF5		R-HSA-2559584	0.017		MHC class II protein complex binding	0.015										GHITM								NFKBIA					condensed nuclear chromosome outer kinetochore
FAM104A		Oocyte meiosis	0.019		mitochondrial respiratory chain complex I	0.016										GTPBP4								NOP58					regulation of NF-kappaB import into nucleus
FAM46C		R-HSA-3371571	0.024		peptidase inhibitor activity	0.017										HCCS								NOSIP					response to reactive oxygen species
FAM58A		Eukaryotic protein translation	0.026		gene expression	0.017										HIST1H2BD								NPM3					mRNA export from nucleus
FBXO5		R-HSA-174113	0.031		protein folding	0.018										HIST1H3D								NUDT16L1					histone pre-mRNA DCP binding
FTL		R-HSA-450408	0.033		cell division	0.018										HJURP								NXF1					sister chromatid cohesion
GABARAPL2		R-HSA-6799198	0.033		ubiquitin-dependent protein catabolic process	0.018										HMGN4								OAZ1					cytoskeleton
GDF9		R-HSA-176408	0.037		mitochondrial membrane	0.018										HSD17B10								PABPN1L					mRNA processing
GIP		R-HSA-68827	0.038		mitochondrial electron transport, NADH to ubiquinone	0.018										HSPA5								PDRG1					apoptotic process
GLA		R-HSA-170145	0.038		nuclear chromatin	0.019										HYLS1								PFKFB3					retina homeostasis
GMNN		R-HSA-110314	0.049		protein stabilization	0.019										ING2								PFN1					rRNA binding
GNG5					chromosome organization	0.019										KANSL2								PHOSPHO1					heat shock protein binding
GRB2					mitochondrial electron transport, cytochrome c to oxygen	0.019										LAMTOR5								PIM1					snoRNA localization
GTF2A2					NADH dehydrogenase (ubiquinone) activity	0.02										LDHA								PLIN3					unfolded protein binding
H1F0					intracellular transport of virus	0.02										LGMN								PLK1					TFIID-class transcription factor binding
H1FOO					translational initiation	0.021										LSM1								POLR2E					thioredoxin peroxidase activity
H2AFZ					mitochondrial inner membrane	0.022										LTV1								POLR2L					protein kinase C binding
H3F3B					GTPase activity	0.022										LYAR								PPP1R15A					Cajal body
H3F3C					melanosome	0.024										MAD2L1BP								PQBP1					spindle
HENMT1					cell cycle arrest	0.024										MAGEA12								PRAP1					mature ribosome assembly
HEXIM1					proteasome-mediated ubiquitin-dependent protein catabolic process	0.028										MED10								PRDX1					peroxiredoxin activity
HINT1					G1/S transition of mitotic cell cycle	0.029										MFAP1								PRDX5					anaphase-promoting complex binding
HIPK3					autophagosome membrane	0.032										MMADHC								PSAP					RNA export from nucleus
HIST1H1A					chromatin DNA binding	0.032										MRPL14								PSMC4
HIST1H1C					innate immune response in mucosa	0.033										MRPL16								PTMA
HIST1H2AC					cellular response to DNA damage stimulus	0.034										MRPL18								RBM42
HIST1H2AM					positive regulation of humoral immune response	0.034										MRPL20								RNF181
HIST1H2BB					Fc-epsilon receptor signaling pathway	0.035										MRPS34								RPL10L
HIST1H2BC					mitochondrial respiratory chain complex I assembly	0.035										NCBP2								RPL35
HIST1H2BG					dinucleotide insertion or deletion binding	0.035										NCL								RPL36
HIST1H2BH					viral nucleocapsid	0.036										NDUFA1								RPL8
HIST1H2BK					translation initiation factor activity	0.037										NDUFAB1								RPS11
HIST1H2BO					protein kinase binding	0.038										NDUFB7								RPS14
HIST1H3A					spindle	0.042										NELFE								RPS16
HMGB2					regulation of RNA splicing	0.043										NGDN								RPS5
HMGB3					filamentous actin	0.044										NIP7								RRP9
HNRNPAB					DNA geometric change	0.045										NOLC1								SAA1
HNRNPCL1					negative regulation of binding of sperm to zona pellucida	0.045										NOP10								SCARNA22
HNRNPCL2					intrinsic apoptotic signaling pathway	0.045										NUDC								SERTAD1
HNRNPF					protein export from nucleus	0.045										NXT1								SERTAD3
HNRNPH1					tumor necrosis factor-mediated signaling pathway	0.046										ODC1								SF3B5
HNRNPM					translation factor activity, RNA binding	0.047										ORMDL2								SH3BGRL3
HSP90AB1					negative regulation of ubiquitin-protein ligase activity involved in mitotic cell cycle	0.047										OST4								SLBP
HSPA8																PAFAH1B2								SLC25A5
IMP3																PAIP2								SLC34A2
KHDC1																PAK1IP1								SLC3A2
KHDC1L																PARD6B								SNAI1
KHDC3L																PBDC1								SNAPC2
KIAA1191																PDCD2L								SNHG9
KLK11																PDCL								SNORA80E
KPNA2																PHF5A								SNORD35A
KPNA7																PLEKHB2								SNORD55
LAPTM4A																PLIN2								SOX15
LEUTX																PMAIP1								SRSF1
LGALS1																PNN								SRSF2
LINC00324																PNP								TFPT
LRRC16A																POLE3								TIMM13
LRRC75A-AS1																POLR1C								TNFSF9
LSM7																POLR2C								TPRX1
MAP1LC3B																POMP								TUBB4B
MASTL																POP7								UBE2C
MBD3L2																PSMB1								UBXN11
MBD3L3																PSMB3								UXT
MBD3L5																PSMB5								VCP
MEA1																PSMB7								VKORC1
MED19																PSMD8								WDR45B
MED4																PSPC1								ZNF296
MIR6797																RABGEF1								ZP1
MLF1																RABIF								ZP2
MOSPD1																RFK
MRFAP1																RNF11
MSH2																ROMO1
NANOGNB																RPA2
NDUFA13																RPL11
NDUFA2																RPL27
NDUFA6																RPL35A
NDUFB8																RPL36AL
NHP2																RPLP2
NLRP11																RPS25
NLRP13																RRM2
NLRP4																RRS1
NLRP9																SERINC1
NOP16																SLC2A3
NRBF2																SLC35F2
NUDT2																SLIRP
NUSAP1																SNHG15
OOEP																SNHG8
OOSP2																SNRPB2
OSER1																SNRPC
OTX2																SNRPD2
OXT																SRSF7
PADI6																SSSCA1
PARL																STOML2
PCMT1																STRAP
PCNA																SURF2
PCP4L1																TAF11
PDCL3																TAF9
PHAX																TCEB2
PHLDA2																TEX37
PLEK2																TFAP2C
POLR3K																THAP1
PPIAP30																TIMM10
PRAMEF1																TIMM10B
PRAMEF11																TIMM23
PRAMEF12																TIMM8B
PRAMEF2																TMEM126A
PRAMEF4																TMEM208
PSMA7																TMEM41B
PSMB6																TOMM6
PTP4A1																TRIAP1
PTTG1																TRMT10C
PTTG2																TSFM
PTTG3P																TTC1
RAB1A																TUBA3E
RAB7A																TXN
RAN																TXN2
RARRES2																UBE2G1
RBMX																UBL5
RFPL2																UBL7
RFPL4A																UBXN1
RFPL4AL1																UQCR10
RFPL4B																UQCRH
RHEBL1																UQCRQ
RNF168																WDR43
RNF34																YRDC
RPF1																YWHAQ
RPF2																ZFAND2A
RPPH1																ZNF394
RPS19																ZNF593
RPS21																ZNF622
RSRP1																ZNF830
SAP18																ZWINT
SBDS
SBDSP1
SELM
SET
SKA2
SKA3
SNORA61
SNORD99
SNRPB
SOX4
SRP14
TAF13
TAF7
TBCC
TCEB1
TCL1A
TIMM8A
TMBIM6
TMSB10
TMSB4X
TNFRSF12A
TOMM22
TOMM5
TOPORS
TOR1B
TPI1
TPRXL
TPX2
TRA2A
TRIM60
TUBB8
UBB
UBE2B
USMG5
USP7
VMO1
WDR47
WEE2
YPEL5
YWHAE
ZFP42
ZIM3
ZNF256
ZNF280A
ZNF280B
ZNF679
ZP3
ZP4
ZSCAN4
ZSCAN5B
